# Supplementary material for: Ecology-guided prediction of cross-feeding interactions in the human gut microbiome
Source: Nat Commun. 2021 Feb 26;12:1335. doi: 10.1038/s41467-021-21586-6 (PMC7910475; doi:10.1038/s41467-021-21586-6)
Supplement: Supplementary file 4 — Supplementary Data 2 [file 41467_2021_21586_MOESM4_ESM.csv]

microbe	metabolite	edge_type
Bacteroides plebeius M12, DSM 17135	(S)-propane-1,2-diol	consumption
Bacteroides plebeius M12, DSM 17135	acetate	consumption
Bacteroides plebeius M12, DSM 17135	Adenosine	consumption
Bacteroides plebeius M12, DSM 17135	Adenosylcobalamin	consumption
Bacteroides plebeius M12, DSM 17135	L-arabinose	consumption
Bacteroides plebeius M12, DSM 17135	L-argininium(1+)	consumption
Bacteroides plebeius M12, DSM 17135	L-asparagine	consumption
Bacteroides plebeius M12, DSM 17135	Biotin	consumption
Bacteroides plebeius M12, DSM 17135	cellobiose	consumption
Bacteroides plebeius M12, DSM 17135	Cytidine	consumption
Bacteroides plebeius M12, DSM 17135	laurate	consumption
Bacteroides plebeius M12, DSM 17135	Formate	consumption
Bacteroides plebeius M12, DSM 17135	galactitol	consumption
Bacteroides plebeius M12, DSM 17135	D-Galacturonate	consumption
Bacteroides plebeius M12, DSM 17135	D-glucose	consumption
Bacteroides plebeius M12, DSM 17135	D-glucuronate	consumption
Bacteroides plebeius M12, DSM 17135	Guanosine	consumption
Bacteroides plebeius M12, DSM 17135	Hydrogen	consumption
Bacteroides plebeius M12, DSM 17135	Hexadecanoate (n-C16:0)	consumption
Bacteroides plebeius M12, DSM 17135	Inosine	consumption
Bacteroides plebeius M12, DSM 17135	Isobutyrate, 2-Methylpropanoate	consumption
Bacteroides plebeius M12, DSM 17135	Isovalerate, 3-Methylbutanoate	consumption
Bacteroides plebeius M12, DSM 17135	Lactose	consumption
Bacteroides plebeius M12, DSM 17135	L-leucine	consumption
Bacteroides plebeius M12, DSM 17135	L-lysinium(1+)	consumption
Bacteroides plebeius M12, DSM 17135	Maltose	consumption
Bacteroides plebeius M12, DSM 17135	D-Mannose	consumption
Bacteroides plebeius M12, DSM 17135	L-methionine	consumption
Bacteroides plebeius M12, DSM 17135	Nicotinate	consumption
Bacteroides plebeius M12, DSM 17135	Ammonium	consumption
Bacteroides plebeius M12, DSM 17135	Nitrite	consumption
Bacteroides plebeius M12, DSM 17135	octadecanoate (n-C18:0)	consumption
Bacteroides plebeius M12, DSM 17135	Ornithine	consumption
Bacteroides plebeius M12, DSM 17135	propionate	consumption
Bacteroides plebeius M12, DSM 17135	Putrescine	consumption
Bacteroides plebeius M12, DSM 17135	Pyridoxal	consumption
Bacteroides plebeius M12, DSM 17135	Raffinose	consumption
Bacteroides plebeius M12, DSM 17135	L-Rhamnose	consumption
Bacteroides plebeius M12, DSM 17135	Serine	consumption
Bacteroides plebeius M12, DSM 17135	sulfate	consumption
Bacteroides plebeius M12, DSM 17135	Spermidine	consumption
Bacteroides plebeius M12, DSM 17135	Stachyose	consumption
Bacteroides plebeius M12, DSM 17135	Succinate	consumption
Bacteroides plebeius M12, DSM 17135	Sucrose	consumption
Bacteroides plebeius M12, DSM 17135	L-threonine	consumption
Bacteroides plebeius M12, DSM 17135	Thymidine	consumption
Bacteroides plebeius M12, DSM 17135	tetradecanoate (n-C14:0)	consumption
Bacteroides plebeius M12, DSM 17135	Urea	consumption
Bacteroides plebeius M12, DSM 17135	Uridine	consumption
Bacteroides plebeius M12, DSM 17135	L-valine	consumption
Bacteroides plebeius M12, DSM 17135	Xanthine	consumption
Faecalibacterium prausnitzii SL3/3	1,2-Diacyl-sn-glycerol (dioctadecanoyl, n-C18:0)	consumption
Faecalibacterium prausnitzii SL3/3	acetaldehyde	consumption
Faecalibacterium prausnitzii SL3/3	N-acetyl-D-glucosamine	consumption
Faecalibacterium prausnitzii SL3/3	acetate	consumption
Faecalibacterium prausnitzii SL3/3	Adenosylcobalamin	consumption
Faecalibacterium prausnitzii SL3/3	L-alanine	consumption
Faecalibacterium prausnitzii SL3/3	D-glucose	consumption
Faecalibacterium prausnitzii SL3/3	L-arabinose	consumption
Faecalibacterium prausnitzii SL3/3	L-asparagine	consumption
Faecalibacterium prausnitzii SL3/3	L-aspartate(1-)	consumption
Faecalibacterium prausnitzii SL3/3	Biotin	consumption
Faecalibacterium prausnitzii SL3/3	butyrate	consumption
Faecalibacterium prausnitzii SL3/3	cellobiose	consumption
Faecalibacterium prausnitzii SL3/3	Riboflavin	consumption
Faecalibacterium prausnitzii SL3/3	L-cysteine	consumption
Faecalibacterium prausnitzii SL3/3	ethanol	consumption
Faecalibacterium prausnitzii SL3/3	Folate	consumption
Faecalibacterium prausnitzii SL3/3	Formate	consumption
Faecalibacterium prausnitzii SL3/3	D-Fructose	consumption
Faecalibacterium prausnitzii SL3/3	D-Galactose	consumption
Faecalibacterium prausnitzii SL3/3	galactitol	consumption
Faecalibacterium prausnitzii SL3/3	D-Galacturonate	consumption
Faecalibacterium prausnitzii SL3/3	D-Glucosamine	consumption
Faecalibacterium prausnitzii SL3/3	D-glucuronate	consumption
Faecalibacterium prausnitzii SL3/3	L-glutamine	consumption
Faecalibacterium prausnitzii SL3/3	L-glutamate(1-)	consumption
Faecalibacterium prausnitzii SL3/3	Glycine	consumption
Faecalibacterium prausnitzii SL3/3	Glycerol	consumption
Faecalibacterium prausnitzii SL3/3	Guanine	consumption
Faecalibacterium prausnitzii SL3/3	L-histidine	consumption
Faecalibacterium prausnitzii SL3/3	L-isoleucine	consumption
Faecalibacterium prausnitzii SL3/3	L-leucine	consumption
Faecalibacterium prausnitzii SL3/3	L-lysinium(1+)	consumption
Faecalibacterium prausnitzii SL3/3	Maltose	consumption
Faecalibacterium prausnitzii SL3/3	D-Mannose	consumption
Faecalibacterium prausnitzii SL3/3	Melibiose	consumption
Faecalibacterium prausnitzii SL3/3	methanol	consumption
Faecalibacterium prausnitzii SL3/3	L-methionine	consumption
Faecalibacterium prausnitzii SL3/3	D-Mannitol	consumption
Faecalibacterium prausnitzii SL3/3	Nicotinate	consumption
Faecalibacterium prausnitzii SL3/3	Ammonium	consumption
Faecalibacterium prausnitzii SL3/3	Phenylalanine	consumption
Faecalibacterium prausnitzii SL3/3	propionate	consumption
Faecalibacterium prausnitzii SL3/3	L-proline	consumption
Faecalibacterium prausnitzii SL3/3	Putrescine	consumption
Faecalibacterium prausnitzii SL3/3	Pyridoxal	consumption
Faecalibacterium prausnitzii SL3/3	Serine	consumption
Faecalibacterium prausnitzii SL3/3	sulfate	consumption
Faecalibacterium prausnitzii SL3/3	Spermidine	consumption
Faecalibacterium prausnitzii SL3/3	Succinate	consumption
Faecalibacterium prausnitzii SL3/3	Sucrose	consumption
Faecalibacterium prausnitzii SL3/3	Taurine	consumption
Faecalibacterium prausnitzii SL3/3	Thiamin	consumption
Faecalibacterium prausnitzii SL3/3	L-threonine	consumption
Faecalibacterium prausnitzii SL3/3	Trehalose	consumption
Faecalibacterium prausnitzii SL3/3	L-tryptophan	consumption
Faecalibacterium prausnitzii SL3/3	L-tyrosine	consumption
Faecalibacterium prausnitzii SL3/3	uracil	consumption
Faecalibacterium prausnitzii SL3/3	L-valine	consumption
Bifidobacterium longum DJO10A	4-Aminobenzoate	consumption
Bifidobacterium longum DJO10A	acetaldehyde	consumption
Bifidobacterium longum DJO10A	N-acetyl-D-glucosamine	consumption
Bifidobacterium longum DJO10A	acetate	consumption
Bifidobacterium longum DJO10A	L-alanine	consumption
Bifidobacterium longum DJO10A	L-arabinose	consumption
Bifidobacterium longum DJO10A	D-Galactose	consumption
Bifidobacterium longum DJO10A	D-glucuronate	consumption
Bifidobacterium longum DJO10A	D-glucose	consumption
Bifidobacterium longum DJO10A	L-asparagine	consumption
Bifidobacterium longum DJO10A	L-aspartate(1-)	consumption
Bifidobacterium longum DJO10A	Biotin	consumption
Bifidobacterium longum DJO10A	L-cysteine	consumption
Bifidobacterium longum DJO10A	laurate	consumption
Bifidobacterium longum DJO10A	Dextrin	consumption
Bifidobacterium longum DJO10A	ethanol	consumption
Bifidobacterium longum DJO10A	Folate	consumption
Bifidobacterium longum DJO10A	Formate	consumption
Bifidobacterium longum DJO10A	D-Fructose	consumption
Bifidobacterium longum DJO10A	galactitol	consumption
Bifidobacterium longum DJO10A	D-Glucosamine	consumption
Bifidobacterium longum DJO10A	L-glutamine	consumption
Bifidobacterium longum DJO10A	L-glutamate(1-)	consumption
Bifidobacterium longum DJO10A	Glycine	consumption
Bifidobacterium longum DJO10A	Glycerol	consumption
Bifidobacterium longum DJO10A	L-histidine	consumption
Bifidobacterium longum DJO10A	L-isoleucine	consumption
Bifidobacterium longum DJO10A	Lactose	consumption
Bifidobacterium longum DJO10A	L-leucine	consumption
Bifidobacterium longum DJO10A	L-lysinium(1+)	consumption
Bifidobacterium longum DJO10A	Maltose	consumption
Bifidobacterium longum DJO10A	D-Mannose	consumption
Bifidobacterium longum DJO10A	L-methionine	consumption
Bifidobacterium longum DJO10A	D-Mannitol	consumption
Bifidobacterium longum DJO10A	Nicotinate	consumption
Bifidobacterium longum DJO10A	Ammonium	consumption
Bifidobacterium longum DJO10A	Nitrate	consumption
Bifidobacterium longum DJO10A	Ornithine	consumption
Bifidobacterium longum DJO10A	Phenylalanine	consumption
Bifidobacterium longum DJO10A	L-proline	consumption
Bifidobacterium longum DJO10A	Pyridoxal	consumption
Bifidobacterium longum DJO10A	Raffinose	consumption
Bifidobacterium longum DJO10A	D-ribose	consumption
Bifidobacterium longum DJO10A	Riboflavin	consumption
Bifidobacterium longum DJO10A	L-Rhamnose	consumption
Bifidobacterium longum DJO10A	Serine	consumption
Bifidobacterium longum DJO10A	sulfate	consumption
Bifidobacterium longum DJO10A	Stachyose	consumption
Bifidobacterium longum DJO10A	Succinate	consumption
Bifidobacterium longum DJO10A	Sucrose	consumption
Bifidobacterium longum DJO10A	Taurine	consumption
Bifidobacterium longum DJO10A	Thiamin	consumption
Bifidobacterium longum DJO10A	L-threonine	consumption
Bifidobacterium longum DJO10A	Trehalose	consumption
Bifidobacterium longum DJO10A	L-tryptophan	consumption
Bifidobacterium longum DJO10A	thiosulfate(2-)	consumption
Bifidobacterium longum DJO10A	L-tyrosine	consumption
Bifidobacterium longum DJO10A	L-valine	consumption
Bifidobacterium longum DJO10A	Xanthine	consumption
Bifidobacterium longum DJO10A	octadecanoate (n-C18:0)	consumption
Bifidobacterium longum DJO10A	tetradecanoate (n-C14:0)	consumption
Roseburia inulinivorans DSM 16841	(S)-propane-1,2-diol	consumption
Roseburia inulinivorans DSM 16841	acetaldehyde	consumption
Roseburia inulinivorans DSM 16841	N-acetyl-D-glucosamine	consumption
Roseburia inulinivorans DSM 16841	acetate	consumption
Roseburia inulinivorans DSM 16841	Adenosylcobalamin	consumption
Roseburia inulinivorans DSM 16841	L-alanine	consumption
Roseburia inulinivorans DSM 16841	D-glucose	consumption
Roseburia inulinivorans DSM 16841	L-arabinose	consumption
Roseburia inulinivorans DSM 16841	L-asparagine	consumption
Roseburia inulinivorans DSM 16841	L-aspartate(1-)	consumption
Roseburia inulinivorans DSM 16841	Biotin	consumption
Roseburia inulinivorans DSM 16841	butyrate	consumption
Roseburia inulinivorans DSM 16841	cellobiose	consumption
Roseburia inulinivorans DSM 16841	cytosine	consumption
Roseburia inulinivorans DSM 16841	L-cysteine	consumption
Roseburia inulinivorans DSM 16841	ethanol	consumption
Roseburia inulinivorans DSM 16841	Formate	consumption
Roseburia inulinivorans DSM 16841	D-Fructose	consumption
Roseburia inulinivorans DSM 16841	L-fucose	consumption
Roseburia inulinivorans DSM 16841	D-Galactose	consumption
Roseburia inulinivorans DSM 16841	L-glutamine	consumption
Roseburia inulinivorans DSM 16841	L-glutamate(1-)	consumption
Roseburia inulinivorans DSM 16841	Glycine	consumption
Roseburia inulinivorans DSM 16841	Hydrogen	consumption
Roseburia inulinivorans DSM 16841	Hexadecanoate (n-C16:0)	consumption
Roseburia inulinivorans DSM 16841	L-histidine	consumption
Roseburia inulinivorans DSM 16841	L-isoleucine	consumption
Roseburia inulinivorans DSM 16841	L-leucine	consumption
Roseburia inulinivorans DSM 16841	L-lysinium(1+)	consumption
Roseburia inulinivorans DSM 16841	Maltose	consumption
Roseburia inulinivorans DSM 16841	Melibiose	consumption
Roseburia inulinivorans DSM 16841	L-methionine	consumption
Roseburia inulinivorans DSM 16841	Nicotinate	consumption
Roseburia inulinivorans DSM 16841	Ammonium	consumption
Roseburia inulinivorans DSM 16841	Nitrate	consumption
Roseburia inulinivorans DSM 16841	octadecanoate (n-C18:0)	consumption
Roseburia inulinivorans DSM 16841	Phenylalanine	consumption
Roseburia inulinivorans DSM 16841	propionate	consumption
Roseburia inulinivorans DSM 16841	L-proline	consumption
Roseburia inulinivorans DSM 16841	Putrescine	consumption
Roseburia inulinivorans DSM 16841	Pyridoxal	consumption
Roseburia inulinivorans DSM 16841	D-ribose	consumption
Roseburia inulinivorans DSM 16841	Riboflavin	consumption
Roseburia inulinivorans DSM 16841	Serine	consumption
Roseburia inulinivorans DSM 16841	sulfate	consumption
Roseburia inulinivorans DSM 16841	Spermidine	consumption
Roseburia inulinivorans DSM 16841	Sucrose	consumption
Roseburia inulinivorans DSM 16841	Taurine	consumption
Roseburia inulinivorans DSM 16841	Thiamin	consumption
Roseburia inulinivorans DSM 16841	L-threonine	consumption
Roseburia inulinivorans DSM 16841	L-tryptophan	consumption
Roseburia inulinivorans DSM 16841	tetradecanoate (n-C14:0)	consumption
Roseburia inulinivorans DSM 16841	L-tyrosine	consumption
Roseburia inulinivorans DSM 16841	uracil	consumption
Roseburia inulinivorans DSM 16841	Urea	consumption
Roseburia inulinivorans DSM 16841	L-valine	consumption
Bifidobacterium animalis lactis AD011	acetaldehyde	consumption
Bifidobacterium animalis lactis AD011	acetate	consumption
Bifidobacterium animalis lactis AD011	Adenine	consumption
Bifidobacterium animalis lactis AD011	L-alanine	consumption
Bifidobacterium animalis lactis AD011	L-arabinose	consumption
Bifidobacterium animalis lactis AD011	L-asparagine	consumption
Bifidobacterium animalis lactis AD011	L-aspartate(1-)	consumption
Bifidobacterium animalis lactis AD011	Biotin	consumption
Bifidobacterium animalis lactis AD011	L-cysteine	consumption
Bifidobacterium animalis lactis AD011	Cytidine	consumption
Bifidobacterium animalis lactis AD011	Dextrin	consumption
Bifidobacterium animalis lactis AD011	ethanol	consumption
Bifidobacterium animalis lactis AD011	L-argininium(1+)	consumption
Bifidobacterium animalis lactis AD011	Formate	consumption
Bifidobacterium animalis lactis AD011	D-glucose	consumption
Bifidobacterium animalis lactis AD011	L-glutamine	consumption
Bifidobacterium animalis lactis AD011	L-glutamate(1-)	consumption
Bifidobacterium animalis lactis AD011	Glycine	consumption
Bifidobacterium animalis lactis AD011	Glycerol	consumption
Bifidobacterium animalis lactis AD011	L-histidine	consumption
Bifidobacterium animalis lactis AD011	L-isoleucine	consumption
Bifidobacterium animalis lactis AD011	Lactose	consumption
Bifidobacterium animalis lactis AD011	L-leucine	consumption
Bifidobacterium animalis lactis AD011	L-lysinium(1+)	consumption
Bifidobacterium animalis lactis AD011	Maltose	consumption
Bifidobacterium animalis lactis AD011	Melibiose	consumption
Bifidobacterium animalis lactis AD011	L-methionine	consumption
Bifidobacterium animalis lactis AD011	Nicotinate	consumption
Bifidobacterium animalis lactis AD011	Ammonium	consumption
Bifidobacterium animalis lactis AD011	Ornithine	consumption
Bifidobacterium animalis lactis AD011	Phenylalanine	consumption
Bifidobacterium animalis lactis AD011	L-proline	consumption
Bifidobacterium animalis lactis AD011	Pyridoxal	consumption
Bifidobacterium animalis lactis AD011	Raffinose	consumption
Bifidobacterium animalis lactis AD011	D-ribose	consumption
Bifidobacterium animalis lactis AD011	Riboflavin	consumption
Bifidobacterium animalis lactis AD011	Serine	consumption
Bifidobacterium animalis lactis AD011	sulfate	consumption
Bifidobacterium animalis lactis AD011	Stachyose	consumption
Bifidobacterium animalis lactis AD011	Succinate	consumption
Bifidobacterium animalis lactis AD011	Sucrose	consumption
Bifidobacterium animalis lactis AD011	Taurine	consumption
Bifidobacterium animalis lactis AD011	L-threonine	consumption
Bifidobacterium animalis lactis AD011	L-tryptophan	consumption
Bifidobacterium animalis lactis AD011	L-tyrosine	consumption
Bifidobacterium animalis lactis AD011	uracil	consumption
Bifidobacterium animalis lactis AD011	Urea	consumption
Bifidobacterium animalis lactis AD011	L-valine	consumption
Bifidobacterium animalis lactis AD011	Xanthine	consumption
Haemophilus parainfluenzae T3T1	4-Aminobenzoate	consumption
Haemophilus parainfluenzae T3T1	acetaldehyde	consumption
Haemophilus parainfluenzae T3T1	N-acetyl-D-glucosamine	consumption
Haemophilus parainfluenzae T3T1	acetate	consumption
Haemophilus parainfluenzae T3T1	Adenosine	consumption
Haemophilus parainfluenzae T3T1	L-alanine	consumption
Haemophilus parainfluenzae T3T1	L-argininium(1+)	consumption
Haemophilus parainfluenzae T3T1	L-asparagine	consumption
Haemophilus parainfluenzae T3T1	L-aspartate(1-)	consumption
Haemophilus parainfluenzae T3T1	Choline	consumption
Haemophilus parainfluenzae T3T1	cytosine	consumption
Haemophilus parainfluenzae T3T1	L-cysteine	consumption
Haemophilus parainfluenzae T3T1	Cytidine	consumption
Haemophilus parainfluenzae T3T1	Citrate	consumption
Haemophilus parainfluenzae T3T1	Folate	consumption
Haemophilus parainfluenzae T3T1	Formate	consumption
Haemophilus parainfluenzae T3T1	D-Fructose	consumption
Haemophilus parainfluenzae T3T1	D-Galactose	consumption
Haemophilus parainfluenzae T3T1	galactitol	consumption
Haemophilus parainfluenzae T3T1	D-Glucosamine	consumption
Haemophilus parainfluenzae T3T1	D-glucose	consumption
Haemophilus parainfluenzae T3T1	L-glutamine	consumption
Haemophilus parainfluenzae T3T1	L-glutamate(1-)	consumption
Haemophilus parainfluenzae T3T1	Glycine	consumption
Haemophilus parainfluenzae T3T1	Glycerol	consumption
Haemophilus parainfluenzae T3T1	Guanine	consumption
Haemophilus parainfluenzae T3T1	Hexadecanoate (n-C16:0)	consumption
Haemophilus parainfluenzae T3T1	L-histidine	consumption
Haemophilus parainfluenzae T3T1	L-isoleucine	consumption
Haemophilus parainfluenzae T3T1	Inosine	consumption
Haemophilus parainfluenzae T3T1	L-leucine	consumption
Haemophilus parainfluenzae T3T1	L-lysinium(1+)	consumption
Haemophilus parainfluenzae T3T1	Maltose	consumption
Haemophilus parainfluenzae T3T1	D-Mannose	consumption
Haemophilus parainfluenzae T3T1	L-methionine	consumption
Haemophilus parainfluenzae T3T1	D-Mannitol	consumption
Haemophilus parainfluenzae T3T1	Nicotinate	consumption
Haemophilus parainfluenzae T3T1	Ammonium	consumption
Haemophilus parainfluenzae T3T1	Nitrate	consumption
Haemophilus parainfluenzae T3T1	octadecanoate (n-C18:0)	consumption
Haemophilus parainfluenzae T3T1	Ornithine	consumption
Haemophilus parainfluenzae T3T1	Phenylalanine	consumption
Haemophilus parainfluenzae T3T1	propionate	consumption
Haemophilus parainfluenzae T3T1	Phenylpropanoate	consumption
Haemophilus parainfluenzae T3T1	L-proline	consumption
Haemophilus parainfluenzae T3T1	Putrescine	consumption
Haemophilus parainfluenzae T3T1	Pyridoxal	consumption
Haemophilus parainfluenzae T3T1	Serine	consumption
Haemophilus parainfluenzae T3T1	sulfate	consumption
Haemophilus parainfluenzae T3T1	Succinate	consumption
Haemophilus parainfluenzae T3T1	Sucrose	consumption
Haemophilus parainfluenzae T3T1	Taurine	consumption
Haemophilus parainfluenzae T3T1	Thiamin	consumption
Haemophilus parainfluenzae T3T1	L-threonine	consumption
Haemophilus parainfluenzae T3T1	Thymidine	consumption
Haemophilus parainfluenzae T3T1	Trehalose	consumption
Haemophilus parainfluenzae T3T1	L-tryptophan	consumption
Haemophilus parainfluenzae T3T1	tetradecanoate (n-C14:0)	consumption
Haemophilus parainfluenzae T3T1	L-tyrosine	consumption
Haemophilus parainfluenzae T3T1	uracil	consumption
Haemophilus parainfluenzae T3T1	Uridine	consumption
Haemophilus parainfluenzae T3T1	L-valine	consumption
Parabacteroides distasonis ATCC 8503	(S)-propane-1,2-diol	consumption
Parabacteroides distasonis ATCC 8503	N-acetylneuraminate	consumption
Parabacteroides distasonis ATCC 8503	acetate	consumption
Parabacteroides distasonis ATCC 8503	Adenosine	consumption
Parabacteroides distasonis ATCC 8503	Adenosylcobalamin	consumption
Parabacteroides distasonis ATCC 8503	D-glucose	consumption
Parabacteroides distasonis ATCC 8503	L-arabinose	consumption
Parabacteroides distasonis ATCC 8503	L-argininium(1+)	consumption
Parabacteroides distasonis ATCC 8503	L-asparagine	consumption
Parabacteroides distasonis ATCC 8503	Biotin	consumption
Parabacteroides distasonis ATCC 8503	cellobiose	consumption
Parabacteroides distasonis ATCC 8503	Cytidine	consumption
Parabacteroides distasonis ATCC 8503	laurate	consumption
Parabacteroides distasonis ATCC 8503	Dextrin	consumption
Parabacteroides distasonis ATCC 8503	Formate	consumption
Parabacteroides distasonis ATCC 8503	D-Fructose	consumption
Parabacteroides distasonis ATCC 8503	D-Galactose	consumption
Parabacteroides distasonis ATCC 8503	D-Glucosamine	consumption
Parabacteroides distasonis ATCC 8503	D-gluconate	consumption
Parabacteroides distasonis ATCC 8503	D-glucuronate	consumption
Parabacteroides distasonis ATCC 8503	glycine betaine	consumption
Parabacteroides distasonis ATCC 8503	Glycerol	consumption
Parabacteroides distasonis ATCC 8503	glycolate	consumption
Parabacteroides distasonis ATCC 8503	Hydrogen	consumption
Parabacteroides distasonis ATCC 8503	Hydrogen sulfide	consumption
Parabacteroides distasonis ATCC 8503	Hexadecanoate (n-C16:0)	consumption
Parabacteroides distasonis ATCC 8503	indole-3-acetate	consumption
Parabacteroides distasonis ATCC 8503	Inosine	consumption
Parabacteroides distasonis ATCC 8503	Isobutyrate, 2-Methylpropanoate	consumption
Parabacteroides distasonis ATCC 8503	Isovalerate, 3-Methylbutanoate	consumption
Parabacteroides distasonis ATCC 8503	Lactose	consumption
Parabacteroides distasonis ATCC 8503	L-leucine	consumption
Parabacteroides distasonis ATCC 8503	L-lysinium(1+)	consumption
Parabacteroides distasonis ATCC 8503	Maltose	consumption
Parabacteroides distasonis ATCC 8503	D-Mannose	consumption
Parabacteroides distasonis ATCC 8503	Melibiose	consumption
Parabacteroides distasonis ATCC 8503	Nicotinate	consumption
Parabacteroides distasonis ATCC 8503	Ammonium	consumption
Parabacteroides distasonis ATCC 8503	Nitrite	consumption
Parabacteroides distasonis ATCC 8503	Nitrate	consumption
Parabacteroides distasonis ATCC 8503	octadecanoate (n-C18:0)	consumption
Parabacteroides distasonis ATCC 8503	phenylacetate	consumption
Parabacteroides distasonis ATCC 8503	Phenylalanine	consumption
Parabacteroides distasonis ATCC 8503	propionate	consumption
Parabacteroides distasonis ATCC 8503	L-proline	consumption
Parabacteroides distasonis ATCC 8503	Putrescine	consumption
Parabacteroides distasonis ATCC 8503	Pyridoxal	consumption
Parabacteroides distasonis ATCC 8503	Raffinose	consumption
Parabacteroides distasonis ATCC 8503	L-Rhamnose	consumption
Parabacteroides distasonis ATCC 8503	Serine	consumption
Parabacteroides distasonis ATCC 8503	sulfate	consumption
Parabacteroides distasonis ATCC 8503	Spermidine	consumption
Parabacteroides distasonis ATCC 8503	Stachyose	consumption
Parabacteroides distasonis ATCC 8503	Succinate	consumption
Parabacteroides distasonis ATCC 8503	Sucrose	consumption
Parabacteroides distasonis ATCC 8503	Taurine	consumption
Parabacteroides distasonis ATCC 8503	L-threonine	consumption
Parabacteroides distasonis ATCC 8503	Thymidine	consumption
Parabacteroides distasonis ATCC 8503	Trehalose	consumption
Parabacteroides distasonis ATCC 8503	tetradecanoate (n-C14:0)	consumption
Parabacteroides distasonis ATCC 8503	Uridine	consumption
Parabacteroides distasonis ATCC 8503	L-valine	consumption
Parabacteroides distasonis ATCC 8503	Xanthine	consumption
Anaerostipes caccae DSM 14662	acetaldehyde	consumption
Anaerostipes caccae DSM 14662	N-acetyl-D-glucosamine	consumption
Anaerostipes caccae DSM 14662	acetate	consumption
Anaerostipes caccae DSM 14662	L-alanine	consumption
Anaerostipes caccae DSM 14662	D-glucose	consumption
Anaerostipes caccae DSM 14662	L-arabinose	consumption
Anaerostipes caccae DSM 14662	L-asparagine	consumption
Anaerostipes caccae DSM 14662	L-aspartate(1-)	consumption
Anaerostipes caccae DSM 14662	Biotin	consumption
Anaerostipes caccae DSM 14662	butyrate	consumption
Anaerostipes caccae DSM 14662	cellobiose	consumption
Anaerostipes caccae DSM 14662	Choline	consumption
Anaerostipes caccae DSM 14662	L-Carnitine	consumption
Anaerostipes caccae DSM 14662	L-cysteine	consumption
Anaerostipes caccae DSM 14662	ethanol	consumption
Anaerostipes caccae DSM 14662	Formate	consumption
Anaerostipes caccae DSM 14662	D-Fructose	consumption
Anaerostipes caccae DSM 14662	D-Galactose	consumption
Anaerostipes caccae DSM 14662	galactitol	consumption
Anaerostipes caccae DSM 14662	L-glutamine	consumption
Anaerostipes caccae DSM 14662	L-glutamate(1-)	consumption
Anaerostipes caccae DSM 14662	Glycine	consumption
Anaerostipes caccae DSM 14662	glycine betaine	consumption
Anaerostipes caccae DSM 14662	Glycerol	consumption
Anaerostipes caccae DSM 14662	L-histidine	consumption
Anaerostipes caccae DSM 14662	L-leucine	consumption
Anaerostipes caccae DSM 14662	L-lysinium(1+)	consumption
Anaerostipes caccae DSM 14662	Maltose	consumption
Anaerostipes caccae DSM 14662	D-Mannose	consumption
Anaerostipes caccae DSM 14662	Melibiose	consumption
Anaerostipes caccae DSM 14662	L-methionine	consumption
Anaerostipes caccae DSM 14662	D-Mannitol	consumption
Anaerostipes caccae DSM 14662	Nicotinate	consumption
Anaerostipes caccae DSM 14662	Ammonium	consumption
Anaerostipes caccae DSM 14662	oxalate(2-)	consumption
Anaerostipes caccae DSM 14662	Phenylalanine	consumption
Anaerostipes caccae DSM 14662	L-proline	consumption
Anaerostipes caccae DSM 14662	Putrescine	consumption
Anaerostipes caccae DSM 14662	Pyridoxal	consumption
Anaerostipes caccae DSM 14662	Raffinose	consumption
Anaerostipes caccae DSM 14662	Riboflavin	consumption
Anaerostipes caccae DSM 14662	Serine	consumption
Anaerostipes caccae DSM 14662	sulfate	consumption
Anaerostipes caccae DSM 14662	Spermidine	consumption
Anaerostipes caccae DSM 14662	Stachyose	consumption
Anaerostipes caccae DSM 14662	Succinate	consumption
Anaerostipes caccae DSM 14662	Sucrose	consumption
Anaerostipes caccae DSM 14662	L-threonine	consumption
Anaerostipes caccae DSM 14662	L-tyrosine	consumption
Anaerostipes caccae DSM 14662	Urea	consumption
Anaerostipes caccae DSM 14662	Xanthine	consumption
Bacteroides xylanisolvens SD CC 1b	2-Oxobutanoate	consumption
Bacteroides xylanisolvens SD CC 1b	N-acetyl-D-glucosamine	consumption
Bacteroides xylanisolvens SD CC 1b	acetate	consumption
Bacteroides xylanisolvens SD CC 1b	Adenosine	consumption
Bacteroides xylanisolvens SD CC 1b	Adenosylcobalamin	consumption
Bacteroides xylanisolvens SD CC 1b	L-arabinose	consumption
Bacteroides xylanisolvens SD CC 1b	L-argininium(1+)	consumption
Bacteroides xylanisolvens SD CC 1b	L-asparagine	consumption
Bacteroides xylanisolvens SD CC 1b	Biotin	consumption
Bacteroides xylanisolvens SD CC 1b	Cytidine	consumption
Bacteroides xylanisolvens SD CC 1b	laurate	consumption
Bacteroides xylanisolvens SD CC 1b	Citrate	consumption
Bacteroides xylanisolvens SD CC 1b	Formate	consumption
Bacteroides xylanisolvens SD CC 1b	D-Galactose	consumption
Bacteroides xylanisolvens SD CC 1b	galactitol	consumption
Bacteroides xylanisolvens SD CC 1b	D-Galacturonate	consumption
Bacteroides xylanisolvens SD CC 1b	D-glucuronate	consumption
Bacteroides xylanisolvens SD CC 1b	glycine betaine	consumption
Bacteroides xylanisolvens SD CC 1b	Guanosine	consumption
Bacteroides xylanisolvens SD CC 1b	Hydrogen	consumption
Bacteroides xylanisolvens SD CC 1b	Hexadecanoate (n-C16:0)	consumption
Bacteroides xylanisolvens SD CC 1b	Indole	consumption
Bacteroides xylanisolvens SD CC 1b	Inosine	consumption
Bacteroides xylanisolvens SD CC 1b	Isobutyrate, 2-Methylpropanoate	consumption
Bacteroides xylanisolvens SD CC 1b	Isovalerate, 3-Methylbutanoate	consumption
Bacteroides xylanisolvens SD CC 1b	L-leucine	consumption
Bacteroides xylanisolvens SD CC 1b	L-lysinium(1+)	consumption
Bacteroides xylanisolvens SD CC 1b	L-methionine	consumption
Bacteroides xylanisolvens SD CC 1b	Nicotinate	consumption
Bacteroides xylanisolvens SD CC 1b	Ammonium	consumption
Bacteroides xylanisolvens SD CC 1b	Nitrite	consumption
Bacteroides xylanisolvens SD CC 1b	octadecanoate (n-C18:0)	consumption
Bacteroides xylanisolvens SD CC 1b	propionate	consumption
Bacteroides xylanisolvens SD CC 1b	L-proline	consumption
Bacteroides xylanisolvens SD CC 1b	Putrescine	consumption
Bacteroides xylanisolvens SD CC 1b	Pyridoxal	consumption
Bacteroides xylanisolvens SD CC 1b	L-Rhamnose	consumption
Bacteroides xylanisolvens SD CC 1b	Serine	consumption
Bacteroides xylanisolvens SD CC 1b	sulfate	consumption
Bacteroides xylanisolvens SD CC 1b	Spermidine	consumption
Bacteroides xylanisolvens SD CC 1b	Stachyose	consumption
Bacteroides xylanisolvens SD CC 1b	Succinate	consumption
Bacteroides xylanisolvens SD CC 1b	L-threonine	consumption
Bacteroides xylanisolvens SD CC 1b	Thymidine	consumption
Bacteroides xylanisolvens SD CC 1b	tetradecanoate (n-C14:0)	consumption
Bacteroides xylanisolvens SD CC 1b	uracil	consumption
Bacteroides xylanisolvens SD CC 1b	Urea	consumption
Bacteroides xylanisolvens SD CC 1b	Uridine	consumption
Bacteroides xylanisolvens SD CC 1b	L-valine	consumption
Bacteroides xylanisolvens SD CC 1b	Xanthine	consumption
Prevotella copri CB7, DSM 18205	(S)-propane-1,2-diol	consumption
Prevotella copri CB7, DSM 18205	acetate	consumption
Prevotella copri CB7, DSM 18205	Adenosine	consumption
Prevotella copri CB7, DSM 18205	Adenosylcobalamin	consumption
Prevotella copri CB7, DSM 18205	L-arabinose	consumption
Prevotella copri CB7, DSM 18205	L-argininium(1+)	consumption
Prevotella copri CB7, DSM 18205	L-asparagine	consumption
Prevotella copri CB7, DSM 18205	cellobiose	consumption
Prevotella copri CB7, DSM 18205	Cytidine	consumption
Prevotella copri CB7, DSM 18205	laurate	consumption
Prevotella copri CB7, DSM 18205	Formate	consumption
Prevotella copri CB7, DSM 18205	galactitol	consumption
Prevotella copri CB7, DSM 18205	D-Galacturonate	consumption
Prevotella copri CB7, DSM 18205	D-glucose	consumption
Prevotella copri CB7, DSM 18205	D-glucuronate	consumption
Prevotella copri CB7, DSM 18205	L-glutamate(1-)	consumption
Prevotella copri CB7, DSM 18205	Guanosine	consumption
Prevotella copri CB7, DSM 18205	Hydrogen	consumption
Prevotella copri CB7, DSM 18205	Hexadecanoate (n-C16:0)	consumption
Prevotella copri CB7, DSM 18205	Inosine	consumption
Prevotella copri CB7, DSM 18205	Lactose	consumption
Prevotella copri CB7, DSM 18205	L-lysinium(1+)	consumption
Prevotella copri CB7, DSM 18205	Maltose	consumption
Prevotella copri CB7, DSM 18205	L-methionine	consumption
Prevotella copri CB7, DSM 18205	Nicotinate	consumption
Prevotella copri CB7, DSM 18205	Ammonium	consumption
Prevotella copri CB7, DSM 18205	octadecanoate (n-C18:0)	consumption
Prevotella copri CB7, DSM 18205	propionate	consumption
Prevotella copri CB7, DSM 18205	Pyridoxal	consumption
Prevotella copri CB7, DSM 18205	Raffinose	consumption
Prevotella copri CB7, DSM 18205	L-Rhamnose	consumption
Prevotella copri CB7, DSM 18205	Serine	consumption
Prevotella copri CB7, DSM 18205	sulfate	consumption
Prevotella copri CB7, DSM 18205	Stachyose	consumption
Prevotella copri CB7, DSM 18205	Succinate	consumption
Prevotella copri CB7, DSM 18205	Sucrose	consumption
Prevotella copri CB7, DSM 18205	Thymidine	consumption
Prevotella copri CB7, DSM 18205	tetradecanoate (n-C14:0)	consumption
Prevotella copri CB7, DSM 18205	Urea	consumption
Prevotella copri CB7, DSM 18205	Uridine	consumption
Prevotella copri CB7, DSM 18205	Xanthine	consumption
Bacteroides dorei DSM 17855	(S)-propane-1,2-diol	consumption
Bacteroides dorei DSM 17855	N-acetyl-D-glucosamine	consumption
Bacteroides dorei DSM 17855	acetate	consumption
Bacteroides dorei DSM 17855	Adenosine	consumption
Bacteroides dorei DSM 17855	Adenosylcobalamin	consumption
Bacteroides dorei DSM 17855	L-arabinose	consumption
Bacteroides dorei DSM 17855	L-argininium(1+)	consumption
Bacteroides dorei DSM 17855	L-asparagine	consumption
Bacteroides dorei DSM 17855	Biotin	consumption
Bacteroides dorei DSM 17855	Cytidine	consumption
Bacteroides dorei DSM 17855	laurate	consumption
Bacteroides dorei DSM 17855	Formate	consumption
Bacteroides dorei DSM 17855	D-Galactose	consumption
Bacteroides dorei DSM 17855	galactitol	consumption
Bacteroides dorei DSM 17855	D-Galacturonate	consumption
Bacteroides dorei DSM 17855	D-glucose	consumption
Bacteroides dorei DSM 17855	D-glucuronate	consumption
Bacteroides dorei DSM 17855	L-glutamate(1-)	consumption
Bacteroides dorei DSM 17855	glycine betaine	consumption
Bacteroides dorei DSM 17855	Guanosine	consumption
Bacteroides dorei DSM 17855	Hydrogen	consumption
Bacteroides dorei DSM 17855	Hexadecanoate (n-C16:0)	consumption
Bacteroides dorei DSM 17855	Inosine	consumption
Bacteroides dorei DSM 17855	Isobutyrate, 2-Methylpropanoate	consumption
Bacteroides dorei DSM 17855	Isovalerate, 3-Methylbutanoate	consumption
Bacteroides dorei DSM 17855	Lactose	consumption
Bacteroides dorei DSM 17855	L-leucine	consumption
Bacteroides dorei DSM 17855	L-lysinium(1+)	consumption
Bacteroides dorei DSM 17855	Maltose	consumption
Bacteroides dorei DSM 17855	D-Mannose	consumption
Bacteroides dorei DSM 17855	L-methionine	consumption
Bacteroides dorei DSM 17855	Nicotinate	consumption
Bacteroides dorei DSM 17855	Ammonium	consumption
Bacteroides dorei DSM 17855	octadecanoate (n-C18:0)	consumption
Bacteroides dorei DSM 17855	propionate	consumption
Bacteroides dorei DSM 17855	L-proline	consumption
Bacteroides dorei DSM 17855	Putrescine	consumption
Bacteroides dorei DSM 17855	Pyridoxal	consumption
Bacteroides dorei DSM 17855	Raffinose	consumption
Bacteroides dorei DSM 17855	D-ribose	consumption
Bacteroides dorei DSM 17855	L-Rhamnose	consumption
Bacteroides dorei DSM 17855	Serine	consumption
Bacteroides dorei DSM 17855	sulfate	consumption
Bacteroides dorei DSM 17855	Spermidine	consumption
Bacteroides dorei DSM 17855	Stachyose	consumption
Bacteroides dorei DSM 17855	Succinate	consumption
Bacteroides dorei DSM 17855	Sucrose	consumption
Bacteroides dorei DSM 17855	L-threonine	consumption
Bacteroides dorei DSM 17855	Thymidine	consumption
Bacteroides dorei DSM 17855	tetradecanoate (n-C14:0)	consumption
Bacteroides dorei DSM 17855	Urea	consumption
Bacteroides dorei DSM 17855	Uridine	consumption
Bacteroides dorei DSM 17855	L-valine	consumption
Bacteroides dorei DSM 17855	Xanthine	consumption
Streptococcus infantarius subsp. infantarius ATCC BAA-102	acetaldehyde	consumption
Streptococcus infantarius subsp. infantarius ATCC BAA-102	(R)-Acetoin	consumption
Streptococcus infantarius subsp. infantarius ATCC BAA-102	acetate	consumption
Streptococcus infantarius subsp. infantarius ATCC BAA-102	Adenine	consumption
Streptococcus infantarius subsp. infantarius ATCC BAA-102	L-alanine	consumption
Streptococcus infantarius subsp. infantarius ATCC BAA-102	D-glucose	consumption
Streptococcus infantarius subsp. infantarius ATCC BAA-102	L-arabinose	consumption
Streptococcus infantarius subsp. infantarius ATCC BAA-102	L-argininium(1+)	consumption
Streptococcus infantarius subsp. infantarius ATCC BAA-102	L-asparagine	consumption
Streptococcus infantarius subsp. infantarius ATCC BAA-102	L-aspartate(1-)	consumption
Streptococcus infantarius subsp. infantarius ATCC BAA-102	Biotin	consumption
Streptococcus infantarius subsp. infantarius ATCC BAA-102	cellobiose	consumption
Streptococcus infantarius subsp. infantarius ATCC BAA-102	L-cysteine	consumption
Streptococcus infantarius subsp. infantarius ATCC BAA-102	ethanol	consumption
Streptococcus infantarius subsp. infantarius ATCC BAA-102	Formate	consumption
Streptococcus infantarius subsp. infantarius ATCC BAA-102	D-Fructose	consumption
Streptococcus infantarius subsp. infantarius ATCC BAA-102	D-Galactose	consumption
Streptococcus infantarius subsp. infantarius ATCC BAA-102	L-glutamine	consumption
Streptococcus infantarius subsp. infantarius ATCC BAA-102	L-glutamate(1-)	consumption
Streptococcus infantarius subsp. infantarius ATCC BAA-102	Glycine	consumption
Streptococcus infantarius subsp. infantarius ATCC BAA-102	glycine betaine	consumption
Streptococcus infantarius subsp. infantarius ATCC BAA-102	L-histidine	consumption
Streptococcus infantarius subsp. infantarius ATCC BAA-102	L-isoleucine	consumption
Streptococcus infantarius subsp. infantarius ATCC BAA-102	indole-3-acetate	consumption
Streptococcus infantarius subsp. infantarius ATCC BAA-102	Lactose	consumption
Streptococcus infantarius subsp. infantarius ATCC BAA-102	L-leucine	consumption
Streptococcus infantarius subsp. infantarius ATCC BAA-102	L-lysinium(1+)	consumption
Streptococcus infantarius subsp. infantarius ATCC BAA-102	(S)-malate(2-)	consumption
Streptococcus infantarius subsp. infantarius ATCC BAA-102	Maltose	consumption
Streptococcus infantarius subsp. infantarius ATCC BAA-102	D-Mannose	consumption
Streptococcus infantarius subsp. infantarius ATCC BAA-102	Melibiose	consumption
Streptococcus infantarius subsp. infantarius ATCC BAA-102	L-methionine	consumption
Streptococcus infantarius subsp. infantarius ATCC BAA-102	Nicotinate	consumption
Streptococcus infantarius subsp. infantarius ATCC BAA-102	Ammonium	consumption
Streptococcus infantarius subsp. infantarius ATCC BAA-102	Ornithine	consumption
Streptococcus infantarius subsp. infantarius ATCC BAA-102	Phenylalanine	consumption
Streptococcus infantarius subsp. infantarius ATCC BAA-102	L-proline	consumption
Streptococcus infantarius subsp. infantarius ATCC BAA-102	Putrescine	consumption
Streptococcus infantarius subsp. infantarius ATCC BAA-102	Pyridoxal	consumption
Streptococcus infantarius subsp. infantarius ATCC BAA-102	Riboflavin	consumption
Streptococcus infantarius subsp. infantarius ATCC BAA-102	Serine	consumption
Streptococcus infantarius subsp. infantarius ATCC BAA-102	sulfate	consumption
Streptococcus infantarius subsp. infantarius ATCC BAA-102	Spermidine	consumption
Streptococcus infantarius subsp. infantarius ATCC BAA-102	Stachyose	consumption
Streptococcus infantarius subsp. infantarius ATCC BAA-102	Succinate	consumption
Streptococcus infantarius subsp. infantarius ATCC BAA-102	Sucrose	consumption
Streptococcus infantarius subsp. infantarius ATCC BAA-102	L-threonine	consumption
Streptococcus infantarius subsp. infantarius ATCC BAA-102	L-tyrosine	consumption
Streptococcus infantarius subsp. infantarius ATCC BAA-102	uracil	consumption
Streptococcus infantarius subsp. infantarius ATCC BAA-102	Urea	consumption
Streptococcus infantarius subsp. infantarius ATCC BAA-102	Uridine	consumption
Streptococcus infantarius subsp. infantarius ATCC BAA-102	L-valine	consumption
Streptococcus infantarius subsp. infantarius ATCC BAA-102	Xanthine	consumption
Streptococcus gallolyticus subsp. gallolyticus ATCC 43143	1,2-Diacyl-sn-glycerol (dioctadecanoyl, n-C18:0)	consumption
Streptococcus gallolyticus subsp. gallolyticus ATCC 43143	acetaldehyde	consumption
Streptococcus gallolyticus subsp. gallolyticus ATCC 43143	N-acetyl-D-glucosamine	consumption
Streptococcus gallolyticus subsp. gallolyticus ATCC 43143	(R)-Acetoin	consumption
Streptococcus gallolyticus subsp. gallolyticus ATCC 43143	acetate	consumption
Streptococcus gallolyticus subsp. gallolyticus ATCC 43143	Adenine	consumption
Streptococcus gallolyticus subsp. gallolyticus ATCC 43143	L-alanine	consumption
Streptococcus gallolyticus subsp. gallolyticus ATCC 43143	D-glucose	consumption
Streptococcus gallolyticus subsp. gallolyticus ATCC 43143	L-arabinose	consumption
Streptococcus gallolyticus subsp. gallolyticus ATCC 43143	L-argininium(1+)	consumption
Streptococcus gallolyticus subsp. gallolyticus ATCC 43143	L-asparagine	consumption
Streptococcus gallolyticus subsp. gallolyticus ATCC 43143	L-aspartate(1-)	consumption
Streptococcus gallolyticus subsp. gallolyticus ATCC 43143	Biotin	consumption
Streptococcus gallolyticus subsp. gallolyticus ATCC 43143	cellobiose	consumption
Streptococcus gallolyticus subsp. gallolyticus ATCC 43143	L-cysteine	consumption
Streptococcus gallolyticus subsp. gallolyticus ATCC 43143	ethanol	consumption
Streptococcus gallolyticus subsp. gallolyticus ATCC 43143	Folate	consumption
Streptococcus gallolyticus subsp. gallolyticus ATCC 43143	Formate	consumption
Streptococcus gallolyticus subsp. gallolyticus ATCC 43143	D-Fructose	consumption
Streptococcus gallolyticus subsp. gallolyticus ATCC 43143	D-Galactose	consumption
Streptococcus gallolyticus subsp. gallolyticus ATCC 43143	galactitol	consumption
Streptococcus gallolyticus subsp. gallolyticus ATCC 43143	D-Glucosamine	consumption
Streptococcus gallolyticus subsp. gallolyticus ATCC 43143	L-glutamine	consumption
Streptococcus gallolyticus subsp. gallolyticus ATCC 43143	L-glutamate(1-)	consumption
Streptococcus gallolyticus subsp. gallolyticus ATCC 43143	Glycine	consumption
Streptococcus gallolyticus subsp. gallolyticus ATCC 43143	glycine betaine	consumption
Streptococcus gallolyticus subsp. gallolyticus ATCC 43143	Glycerol	consumption
Streptococcus gallolyticus subsp. gallolyticus ATCC 43143	Guanine	consumption
Streptococcus gallolyticus subsp. gallolyticus ATCC 43143	L-histidine	consumption
Streptococcus gallolyticus subsp. gallolyticus ATCC 43143	L-isoleucine	consumption
Streptococcus gallolyticus subsp. gallolyticus ATCC 43143	Lactose	consumption
Streptococcus gallolyticus subsp. gallolyticus ATCC 43143	L-leucine	consumption
Streptococcus gallolyticus subsp. gallolyticus ATCC 43143	L-lysinium(1+)	consumption
Streptococcus gallolyticus subsp. gallolyticus ATCC 43143	Maltose	consumption
Streptococcus gallolyticus subsp. gallolyticus ATCC 43143	D-Mannose	consumption
Streptococcus gallolyticus subsp. gallolyticus ATCC 43143	L-methionine	consumption
Streptococcus gallolyticus subsp. gallolyticus ATCC 43143	D-Mannitol	consumption
Streptococcus gallolyticus subsp. gallolyticus ATCC 43143	Menaquinone 8	consumption
Streptococcus gallolyticus subsp. gallolyticus ATCC 43143	Nicotinate	consumption
Streptococcus gallolyticus subsp. gallolyticus ATCC 43143	Ammonium	consumption
Streptococcus gallolyticus subsp. gallolyticus ATCC 43143	Nitrite	consumption
Streptococcus gallolyticus subsp. gallolyticus ATCC 43143	Nitrate	consumption
Streptococcus gallolyticus subsp. gallolyticus ATCC 43143	Phenylalanine	consumption
Streptococcus gallolyticus subsp. gallolyticus ATCC 43143	propionate	consumption
Streptococcus gallolyticus subsp. gallolyticus ATCC 43143	L-proline	consumption
Streptococcus gallolyticus subsp. gallolyticus ATCC 43143	Putrescine	consumption
Streptococcus gallolyticus subsp. gallolyticus ATCC 43143	Pyridoxal	consumption
Streptococcus gallolyticus subsp. gallolyticus ATCC 43143	Riboflavin	consumption
Streptococcus gallolyticus subsp. gallolyticus ATCC 43143	Serine	consumption
Streptococcus gallolyticus subsp. gallolyticus ATCC 43143	sulfate	consumption
Streptococcus gallolyticus subsp. gallolyticus ATCC 43143	Spermidine	consumption
Streptococcus gallolyticus subsp. gallolyticus ATCC 43143	Succinate	consumption
Streptococcus gallolyticus subsp. gallolyticus ATCC 43143	Sucrose	consumption
Streptococcus gallolyticus subsp. gallolyticus ATCC 43143	Taurine	consumption
Streptococcus gallolyticus subsp. gallolyticus ATCC 43143	Thiamin	consumption
Streptococcus gallolyticus subsp. gallolyticus ATCC 43143	L-threonine	consumption
Streptococcus gallolyticus subsp. gallolyticus ATCC 43143	Trehalose	consumption
Streptococcus gallolyticus subsp. gallolyticus ATCC 43143	L-tyrosine	consumption
Streptococcus gallolyticus subsp. gallolyticus ATCC 43143	uracil	consumption
Streptococcus gallolyticus subsp. gallolyticus ATCC 43143	L-valine	consumption
Streptococcus gallolyticus subsp. gallolyticus ATCC 43143	Xanthine	consumption
Eubacterium rectale ATCC 33656	1,2-Diacyl-sn-glycerol (dioctadecanoyl, n-C18:0)	consumption
Eubacterium rectale ATCC 33656	acetaldehyde	consumption
Eubacterium rectale ATCC 33656	N-acetyl-D-glucosamine	consumption
Eubacterium rectale ATCC 33656	acetate	consumption
Eubacterium rectale ATCC 33656	Adenosylcobalamin	consumption
Eubacterium rectale ATCC 33656	L-alanine	consumption
Eubacterium rectale ATCC 33656	D-glucose	consumption
Eubacterium rectale ATCC 33656	Maltose	consumption
Eubacterium rectale ATCC 33656	L-arabinose	consumption
Eubacterium rectale ATCC 33656	L-asparagine	consumption
Eubacterium rectale ATCC 33656	L-aspartate(1-)	consumption
Eubacterium rectale ATCC 33656	Biotin	consumption
Eubacterium rectale ATCC 33656	butyrate	consumption
Eubacterium rectale ATCC 33656	cellobiose	consumption
Eubacterium rectale ATCC 33656	L-cysteine	consumption
Eubacterium rectale ATCC 33656	Dextrin	consumption
Eubacterium rectale ATCC 33656	Riboflavin	consumption
Eubacterium rectale ATCC 33656	ethanol	consumption
Eubacterium rectale ATCC 33656	Folate	consumption
Eubacterium rectale ATCC 33656	Formate	consumption
Eubacterium rectale ATCC 33656	D-Fructose	consumption
Eubacterium rectale ATCC 33656	D-Galactose	consumption
Eubacterium rectale ATCC 33656	galactitol	consumption
Eubacterium rectale ATCC 33656	D-Galacturonate	consumption
Eubacterium rectale ATCC 33656	D-Glucosamine	consumption
Eubacterium rectale ATCC 33656	L-glutamine	consumption
Eubacterium rectale ATCC 33656	L-glutamate(1-)	consumption
Eubacterium rectale ATCC 33656	Glycine	consumption
Eubacterium rectale ATCC 33656	glycine betaine	consumption
Eubacterium rectale ATCC 33656	Hydrogen	consumption
Eubacterium rectale ATCC 33656	Hexadecanoate (n-C16:0)	consumption
Eubacterium rectale ATCC 33656	L-histidine	consumption
Eubacterium rectale ATCC 33656	indole-3-acetate	consumption
Eubacterium rectale ATCC 33656	Lactose	consumption
Eubacterium rectale ATCC 33656	L-leucine	consumption
Eubacterium rectale ATCC 33656	L-lysinium(1+)	consumption
Eubacterium rectale ATCC 33656	D-Mannose	consumption
Eubacterium rectale ATCC 33656	Melibiose	consumption
Eubacterium rectale ATCC 33656	methanol	consumption
Eubacterium rectale ATCC 33656	L-methionine	consumption
Eubacterium rectale ATCC 33656	D-Mannitol	consumption
Eubacterium rectale ATCC 33656	Nicotinate	consumption
Eubacterium rectale ATCC 33656	Ammonium	consumption
Eubacterium rectale ATCC 33656	octadecanoate (n-C18:0)	consumption
Eubacterium rectale ATCC 33656	Phenylalanine	consumption
Eubacterium rectale ATCC 33656	L-proline	consumption
Eubacterium rectale ATCC 33656	Putrescine	consumption
Eubacterium rectale ATCC 33656	Pyridoxal	consumption
Eubacterium rectale ATCC 33656	Raffinose	consumption
Eubacterium rectale ATCC 33656	sulfate	consumption
Eubacterium rectale ATCC 33656	Spermidine	consumption
Eubacterium rectale ATCC 33656	Stachyose	consumption
Eubacterium rectale ATCC 33656	Succinate	consumption
Eubacterium rectale ATCC 33656	Sucrose	consumption
Eubacterium rectale ATCC 33656	L-threonine	consumption
Eubacterium rectale ATCC 33656	Trehalose	consumption
Eubacterium rectale ATCC 33656	thiosulfate(2-)	consumption
Eubacterium rectale ATCC 33656	tetradecanoate (n-C14:0)	consumption
Eubacterium rectale ATCC 33656	L-tyrosine	consumption
Eubacterium rectale ATCC 33656	uracil	consumption
Alistipes shahii WAL 8301	2-Oxobutanoate	consumption
Alistipes shahii WAL 8301	acetaldehyde	consumption
Alistipes shahii WAL 8301	acetate	consumption
Alistipes shahii WAL 8301	Adenine	consumption
Alistipes shahii WAL 8301	Adenosine	consumption
Alistipes shahii WAL 8301	Adenosylcobalamin	consumption
Alistipes shahii WAL 8301	L-alanine	consumption
Alistipes shahii WAL 8301	L-aspartate(1-)	consumption
Alistipes shahii WAL 8301	cytosine	consumption
Alistipes shahii WAL 8301	L-cysteine	consumption
Alistipes shahii WAL 8301	Cytidine	consumption
Alistipes shahii WAL 8301	Folate	consumption
Alistipes shahii WAL 8301	Formate	consumption
Alistipes shahii WAL 8301	D-Galacturonate	consumption
Alistipes shahii WAL 8301	D-glucose	consumption
Alistipes shahii WAL 8301	D-glucuronate	consumption
Alistipes shahii WAL 8301	L-glutamine	consumption
Alistipes shahii WAL 8301	L-glutamate(1-)	consumption
Alistipes shahii WAL 8301	Glycerol	consumption
Alistipes shahii WAL 8301	Guanosine	consumption
Alistipes shahii WAL 8301	Guanine	consumption
Alistipes shahii WAL 8301	Indole	consumption
Alistipes shahii WAL 8301	Inosine	consumption
Alistipes shahii WAL 8301	L-lysinium(1+)	consumption
Alistipes shahii WAL 8301	D-Mannose	consumption
Alistipes shahii WAL 8301	L-methionine	consumption
Alistipes shahii WAL 8301	Menaquinone 8	consumption
Alistipes shahii WAL 8301	Nicotinate	consumption
Alistipes shahii WAL 8301	Ammonium	consumption
Alistipes shahii WAL 8301	octadecanoate (n-C18:0)	consumption
Alistipes shahii WAL 8301	Ornithine	consumption
Alistipes shahii WAL 8301	Phenylalanine	consumption
Alistipes shahii WAL 8301	propionate	consumption
Alistipes shahii WAL 8301	Pyridoxal	consumption
Alistipes shahii WAL 8301	Raffinose	consumption
Alistipes shahii WAL 8301	Riboflavin	consumption
Alistipes shahii WAL 8301	L-Rhamnose	consumption
Alistipes shahii WAL 8301	Serine	consumption
Alistipes shahii WAL 8301	sulfate	consumption
Alistipes shahii WAL 8301	Spermidine	consumption
Alistipes shahii WAL 8301	Succinate	consumption
Alistipes shahii WAL 8301	Thiamin	consumption
Alistipes shahii WAL 8301	L-threonine	consumption
Alistipes shahii WAL 8301	Thymidine	consumption
Alistipes shahii WAL 8301	L-tryptophan	consumption
Alistipes shahii WAL 8301	tetradecanoate (n-C14:0)	consumption
Alistipes shahii WAL 8301	uracil	consumption
Alistipes shahii WAL 8301	Uridine	consumption
Alistipes shahii WAL 8301	L-valine	consumption
Eubacterium ventriosum ATCC 27560	N-acetyl-D-glucosamine	consumption
Eubacterium ventriosum ATCC 27560	acetate	consumption
Eubacterium ventriosum ATCC 27560	L-alanine	consumption
Eubacterium ventriosum ATCC 27560	L-arabinose	consumption
Eubacterium ventriosum ATCC 27560	L-argininium(1+)	consumption
Eubacterium ventriosum ATCC 27560	L-asparagine	consumption
Eubacterium ventriosum ATCC 27560	L-aspartate(1-)	consumption
Eubacterium ventriosum ATCC 27560	Biotin	consumption
Eubacterium ventriosum ATCC 27560	butyrate	consumption
Eubacterium ventriosum ATCC 27560	cellobiose	consumption
Eubacterium ventriosum ATCC 27560	L-cysteine	consumption
Eubacterium ventriosum ATCC 27560	Formate	consumption
Eubacterium ventriosum ATCC 27560	D-Fructose	consumption
Eubacterium ventriosum ATCC 27560	D-Galactose	consumption
Eubacterium ventriosum ATCC 27560	galactitol	consumption
Eubacterium ventriosum ATCC 27560	D-Galacturonate	consumption
Eubacterium ventriosum ATCC 27560	D-glucose	consumption
Eubacterium ventriosum ATCC 27560	L-glutamine	consumption
Eubacterium ventriosum ATCC 27560	L-glutamate(1-)	consumption
Eubacterium ventriosum ATCC 27560	Glycine	consumption
Eubacterium ventriosum ATCC 27560	Hexadecanoate (n-C16:0)	consumption
Eubacterium ventriosum ATCC 27560	L-histidine	consumption
Eubacterium ventriosum ATCC 27560	Indole	consumption
Eubacterium ventriosum ATCC 27560	Lactose	consumption
Eubacterium ventriosum ATCC 27560	L-leucine	consumption
Eubacterium ventriosum ATCC 27560	L-lysinium(1+)	consumption
Eubacterium ventriosum ATCC 27560	Maltose	consumption
Eubacterium ventriosum ATCC 27560	D-Mannose	consumption
Eubacterium ventriosum ATCC 27560	methanol	consumption
Eubacterium ventriosum ATCC 27560	L-methionine	consumption
Eubacterium ventriosum ATCC 27560	Nicotinate	consumption
Eubacterium ventriosum ATCC 27560	Ammonium	consumption
Eubacterium ventriosum ATCC 27560	octadecanoate (n-C18:0)	consumption
Eubacterium ventriosum ATCC 27560	Phenylalanine	consumption
Eubacterium ventriosum ATCC 27560	L-proline	consumption
Eubacterium ventriosum ATCC 27560	Putrescine	consumption
Eubacterium ventriosum ATCC 27560	Pyridoxal	consumption
Eubacterium ventriosum ATCC 27560	D-ribose	consumption
Eubacterium ventriosum ATCC 27560	Riboflavin	consumption
Eubacterium ventriosum ATCC 27560	Serine	consumption
Eubacterium ventriosum ATCC 27560	sulfate	consumption
Eubacterium ventriosum ATCC 27560	Spermidine	consumption
Eubacterium ventriosum ATCC 27560	Succinate	consumption
Eubacterium ventriosum ATCC 27560	L-threonine	consumption
Eubacterium ventriosum ATCC 27560	L-tryptophan	consumption
Eubacterium ventriosum ATCC 27560	tetradecanoate (n-C14:0)	consumption
Eubacterium ventriosum ATCC 27560	L-tyrosine	consumption
Eubacterium ventriosum ATCC 27560	uracil	consumption
Eubacterium ventriosum ATCC 27560	Urea	consumption
Eubacterium ventriosum ATCC 27560	Xanthine	consumption
Eggerthella lenta DSM 2243	acetate	consumption
Eggerthella lenta DSM 2243	Adenosine	consumption
Eggerthella lenta DSM 2243	L-alanine	consumption
Eggerthella lenta DSM 2243	L-asparagine	consumption
Eggerthella lenta DSM 2243	L-aspartate(1-)	consumption
Eggerthella lenta DSM 2243	Citrate	consumption
Eggerthella lenta DSM 2243	L-Carnitine	consumption
Eggerthella lenta DSM 2243	cytosine	consumption
Eggerthella lenta DSM 2243	L-cysteine	consumption
Eggerthella lenta DSM 2243	laurate	consumption
Eggerthella lenta DSM 2243	Dimethyl sulfide	consumption
Eggerthella lenta DSM 2243	L-argininium(1+)	consumption
Eggerthella lenta DSM 2243	Folate	consumption
Eggerthella lenta DSM 2243	Formate	consumption
Eggerthella lenta DSM 2243	L-glutamine	consumption
Eggerthella lenta DSM 2243	L-glutamate(1-)	consumption
Eggerthella lenta DSM 2243	Glycine	consumption
Eggerthella lenta DSM 2243	Hydrogen sulfide	consumption
Eggerthella lenta DSM 2243	Hexadecanoate (n-C16:0)	consumption
Eggerthella lenta DSM 2243	L-histidine	consumption
Eggerthella lenta DSM 2243	L-leucine	consumption
Eggerthella lenta DSM 2243	L-lysinium(1+)	consumption
Eggerthella lenta DSM 2243	L-methionine	consumption
Eggerthella lenta DSM 2243	Nicotinate	consumption
Eggerthella lenta DSM 2243	Ammonium	consumption
Eggerthella lenta DSM 2243	Nitrite	consumption
Eggerthella lenta DSM 2243	Nitrate	consumption
Eggerthella lenta DSM 2243	octadecanoate (n-C18:0)	consumption
Eggerthella lenta DSM 2243	Ornithine	consumption
Eggerthella lenta DSM 2243	Phenylalanine	consumption
Eggerthella lenta DSM 2243	L-proline	consumption
Eggerthella lenta DSM 2243	Putrescine	consumption
Eggerthella lenta DSM 2243	Riboflavin	consumption
Eggerthella lenta DSM 2243	sulfate	consumption
Eggerthella lenta DSM 2243	Spermidine	consumption
Eggerthella lenta DSM 2243	Succinate	consumption
Eggerthella lenta DSM 2243	Thiamin	consumption
Eggerthella lenta DSM 2243	L-threonine	consumption
Eggerthella lenta DSM 2243	trimethylamine	consumption
Eggerthella lenta DSM 2243	Trimethylamine N-oxide	consumption
Eggerthella lenta DSM 2243	L-tryptophan	consumption
Eggerthella lenta DSM 2243	thiosulfate(2-)	consumption
Eggerthella lenta DSM 2243	tetradecanoate (n-C14:0)	consumption
Eggerthella lenta DSM 2243	L-tyrosine	consumption
Eggerthella lenta DSM 2243	uracil	consumption
Eggerthella lenta DSM 2243	Xanthine	consumption
Bacteroides ovatus SD CMC 3f	2-Oxobutanoate	consumption
Bacteroides ovatus SD CMC 3f	N-acetyl-D-glucosamine	consumption
Bacteroides ovatus SD CMC 3f	acetate	consumption
Bacteroides ovatus SD CMC 3f	Adenosine	consumption
Bacteroides ovatus SD CMC 3f	Adenosylcobalamin	consumption
Bacteroides ovatus SD CMC 3f	L-alanine	consumption
Bacteroides ovatus SD CMC 3f	D-glucose	consumption
Bacteroides ovatus SD CMC 3f	Maltose	consumption
Bacteroides ovatus SD CMC 3f	L-arabinose	consumption
Bacteroides ovatus SD CMC 3f	L-argininium(1+)	consumption
Bacteroides ovatus SD CMC 3f	L-asparagine	consumption
Bacteroides ovatus SD CMC 3f	Biotin	consumption
Bacteroides ovatus SD CMC 3f	cellobiose	consumption
Bacteroides ovatus SD CMC 3f	Cytidine	consumption
Bacteroides ovatus SD CMC 3f	laurate	consumption
Bacteroides ovatus SD CMC 3f	Citrate	consumption
Bacteroides ovatus SD CMC 3f	Formate	consumption
Bacteroides ovatus SD CMC 3f	D-Fructose	consumption
Bacteroides ovatus SD CMC 3f	L-fucose	consumption
Bacteroides ovatus SD CMC 3f	D-Galactose	consumption
Bacteroides ovatus SD CMC 3f	galactitol	consumption
Bacteroides ovatus SD CMC 3f	D-Galacturonate	consumption
Bacteroides ovatus SD CMC 3f	D-glucuronate	consumption
Bacteroides ovatus SD CMC 3f	glycine betaine	consumption
Bacteroides ovatus SD CMC 3f	Guanosine	consumption
Bacteroides ovatus SD CMC 3f	Hydrogen	consumption
Bacteroides ovatus SD CMC 3f	Hydrogen sulfide	consumption
Bacteroides ovatus SD CMC 3f	Hexadecanoate (n-C16:0)	consumption
Bacteroides ovatus SD CMC 3f	Indole	consumption
Bacteroides ovatus SD CMC 3f	Inosine	consumption
Bacteroides ovatus SD CMC 3f	Isobutyrate, 2-Methylpropanoate	consumption
Bacteroides ovatus SD CMC 3f	Isovalerate, 3-Methylbutanoate	consumption
Bacteroides ovatus SD CMC 3f	Lactose	consumption
Bacteroides ovatus SD CMC 3f	L-leucine	consumption
Bacteroides ovatus SD CMC 3f	L-lysinium(1+)	consumption
Bacteroides ovatus SD CMC 3f	D-Mannose	consumption
Bacteroides ovatus SD CMC 3f	methanol	consumption
Bacteroides ovatus SD CMC 3f	L-methionine	consumption
Bacteroides ovatus SD CMC 3f	Nicotinate	consumption
Bacteroides ovatus SD CMC 3f	Ammonium	consumption
Bacteroides ovatus SD CMC 3f	Nitrite	consumption
Bacteroides ovatus SD CMC 3f	octadecanoate (n-C18:0)	consumption
Bacteroides ovatus SD CMC 3f	Ornithine	consumption
Bacteroides ovatus SD CMC 3f	phenylacetate	consumption
Bacteroides ovatus SD CMC 3f	Phenylalanine	consumption
Bacteroides ovatus SD CMC 3f	propionate	consumption
Bacteroides ovatus SD CMC 3f	L-proline	consumption
Bacteroides ovatus SD CMC 3f	Putrescine	consumption
Bacteroides ovatus SD CMC 3f	Pyridoxal	consumption
Bacteroides ovatus SD CMC 3f	Raffinose	consumption
Bacteroides ovatus SD CMC 3f	D-ribose	consumption
Bacteroides ovatus SD CMC 3f	L-Rhamnose	consumption
Bacteroides ovatus SD CMC 3f	Serine	consumption
Bacteroides ovatus SD CMC 3f	sulfate	consumption
Bacteroides ovatus SD CMC 3f	Spermidine	consumption
Bacteroides ovatus SD CMC 3f	Stachyose	consumption
Bacteroides ovatus SD CMC 3f	Succinate	consumption
Bacteroides ovatus SD CMC 3f	Sucrose	consumption
Bacteroides ovatus SD CMC 3f	L-threonine	consumption
Bacteroides ovatus SD CMC 3f	Thymidine	consumption
Bacteroides ovatus SD CMC 3f	Trehalose	consumption
Bacteroides ovatus SD CMC 3f	L-tryptophan	consumption
Bacteroides ovatus SD CMC 3f	tetradecanoate (n-C14:0)	consumption
Bacteroides ovatus SD CMC 3f	uracil	consumption
Bacteroides ovatus SD CMC 3f	Urea	consumption
Bacteroides ovatus SD CMC 3f	Uridine	consumption
Bacteroides ovatus SD CMC 3f	L-valine	consumption
Bacteroides ovatus SD CMC 3f	Xanthine	consumption
Eubacterium limosum KIST612	1,2-Diacyl-sn-glycerol (dioctadecanoyl, n-C18:0)	consumption
Eubacterium limosum KIST612	2-Oxobutanoate	consumption
Eubacterium limosum KIST612	4-Aminobenzoate	consumption
Eubacterium limosum KIST612	N-acetyl-D-glucosamine	consumption
Eubacterium limosum KIST612	acetate	consumption
Eubacterium limosum KIST612	Adenine	consumption
Eubacterium limosum KIST612	Adenosylcobalamin	consumption
Eubacterium limosum KIST612	L-alanine	consumption
Eubacterium limosum KIST612	L-arabinose	consumption
Eubacterium limosum KIST612	L-argininium(1+)	consumption
Eubacterium limosum KIST612	L-asparagine	consumption
Eubacterium limosum KIST612	L-aspartate(1-)	consumption
Eubacterium limosum KIST612	Biotin	consumption
Eubacterium limosum KIST612	butyrate	consumption
Eubacterium limosum KIST612	cellobiose	consumption
Eubacterium limosum KIST612	Choline	consumption
Eubacterium limosum KIST612	cytosine	consumption
Eubacterium limosum KIST612	L-cysteine	consumption
Eubacterium limosum KIST612	Cytidine	consumption
Eubacterium limosum KIST612	Folate	consumption
Eubacterium limosum KIST612	Formate	consumption
Eubacterium limosum KIST612	D-Fructose	consumption
Eubacterium limosum KIST612	galactitol	consumption
Eubacterium limosum KIST612	D-Galacturonate	consumption
Eubacterium limosum KIST612	D-Glucosamine	consumption
Eubacterium limosum KIST612	D-glucose	consumption
Eubacterium limosum KIST612	L-glutamine	consumption
Eubacterium limosum KIST612	L-glutamate(1-)	consumption
Eubacterium limosum KIST612	Glycine	consumption
Eubacterium limosum KIST612	glycine betaine	consumption
Eubacterium limosum KIST612	Glycerol	consumption
Eubacterium limosum KIST612	glycolate	consumption
Eubacterium limosum KIST612	Guanine	consumption
Eubacterium limosum KIST612	Hydrogen	consumption
Eubacterium limosum KIST612	L-histidine	consumption
Eubacterium limosum KIST612	L-isoleucine	consumption
Eubacterium limosum KIST612	Inosine	consumption
Eubacterium limosum KIST612	Isobutyrate, 2-Methylpropanoate	consumption
Eubacterium limosum KIST612	Isovalerate, 3-Methylbutanoate	consumption
Eubacterium limosum KIST612	L-leucine	consumption
Eubacterium limosum KIST612	L-lysinium(1+)	consumption
Eubacterium limosum KIST612	Maltose	consumption
Eubacterium limosum KIST612	D-Mannose	consumption
Eubacterium limosum KIST612	methanol	consumption
Eubacterium limosum KIST612	L-methionine	consumption
Eubacterium limosum KIST612	D-Mannitol	consumption
Eubacterium limosum KIST612	Nicotinate	consumption
Eubacterium limosum KIST612	Ammonium	consumption
Eubacterium limosum KIST612	Ornithine	consumption
Eubacterium limosum KIST612	Phenylalanine	consumption
Eubacterium limosum KIST612	propionate	consumption
Eubacterium limosum KIST612	L-proline	consumption
Eubacterium limosum KIST612	Pyridoxal	consumption
Eubacterium limosum KIST612	D-ribose	consumption
Eubacterium limosum KIST612	Riboflavin	consumption
Eubacterium limosum KIST612	Serine	consumption
Eubacterium limosum KIST612	sulfate	consumption
Eubacterium limosum KIST612	Spermidine	consumption
Eubacterium limosum KIST612	Succinate	consumption
Eubacterium limosum KIST612	Sucrose	consumption
Eubacterium limosum KIST612	Taurine	consumption
Eubacterium limosum KIST612	Thiamin	consumption
Eubacterium limosum KIST612	L-threonine	consumption
Eubacterium limosum KIST612	Thymidine	consumption
Eubacterium limosum KIST612	Trehalose	consumption
Eubacterium limosum KIST612	L-tyrosine	consumption
Eubacterium limosum KIST612	uracil	consumption
Eubacterium limosum KIST612	Uridine	consumption
Eubacterium limosum KIST612	L-valine	consumption
Ruminococcus obeum A2-162	(S)-propane-1,2-diol	consumption
Ruminococcus obeum A2-162	acetaldehyde	consumption
Ruminococcus obeum A2-162	N-acetyl-D-glucosamine	consumption
Ruminococcus obeum A2-162	acetate	consumption
Ruminococcus obeum A2-162	Adenosylcobalamin	consumption
Ruminococcus obeum A2-162	L-alanine	consumption
Ruminococcus obeum A2-162	L-arabinose	consumption
Ruminococcus obeum A2-162	L-argininium(1+)	consumption
Ruminococcus obeum A2-162	L-asparagine	consumption
Ruminococcus obeum A2-162	L-aspartate(1-)	consumption
Ruminococcus obeum A2-162	Biotin	consumption
Ruminococcus obeum A2-162	butyrate	consumption
Ruminococcus obeum A2-162	cellobiose	consumption
Ruminococcus obeum A2-162	cytosine	consumption
Ruminococcus obeum A2-162	L-cysteine	consumption
Ruminococcus obeum A2-162	Dextrin	consumption
Ruminococcus obeum A2-162	Riboflavin	consumption
Ruminococcus obeum A2-162	ethanol	consumption
Ruminococcus obeum A2-162	Formate	consumption
Ruminococcus obeum A2-162	galactitol	consumption
Ruminococcus obeum A2-162	D-glucose	consumption
Ruminococcus obeum A2-162	L-glutamine	consumption
Ruminococcus obeum A2-162	L-glutamate(1-)	consumption
Ruminococcus obeum A2-162	Glycine	consumption
Ruminococcus obeum A2-162	Hydrogen	consumption
Ruminococcus obeum A2-162	L-histidine	consumption
Ruminococcus obeum A2-162	L-isoleucine	consumption
Ruminococcus obeum A2-162	Lactose	consumption
Ruminococcus obeum A2-162	L-leucine	consumption
Ruminococcus obeum A2-162	L-lysinium(1+)	consumption
Ruminococcus obeum A2-162	Maltose	consumption
Ruminococcus obeum A2-162	D-Mannose	consumption
Ruminococcus obeum A2-162	L-methionine	consumption
Ruminococcus obeum A2-162	Nicotinate	consumption
Ruminococcus obeum A2-162	Ammonium	consumption
Ruminococcus obeum A2-162	Nitrite	consumption
Ruminococcus obeum A2-162	Nitrate	consumption
Ruminococcus obeum A2-162	Phenylalanine	consumption
Ruminococcus obeum A2-162	propionate	consumption
Ruminococcus obeum A2-162	L-proline	consumption
Ruminococcus obeum A2-162	Putrescine	consumption
Ruminococcus obeum A2-162	Pyridoxal	consumption
Ruminococcus obeum A2-162	Raffinose	consumption
Ruminococcus obeum A2-162	D-ribose	consumption
Ruminococcus obeum A2-162	Serine	consumption
Ruminococcus obeum A2-162	sulfate	consumption
Ruminococcus obeum A2-162	Spermidine	consumption
Ruminococcus obeum A2-162	Stachyose	consumption
Ruminococcus obeum A2-162	Succinate	consumption
Ruminococcus obeum A2-162	Taurine	consumption
Ruminococcus obeum A2-162	Thiamin	consumption
Ruminococcus obeum A2-162	L-threonine	consumption
Ruminococcus obeum A2-162	thiosulfate(2-)	consumption
Ruminococcus obeum A2-162	L-tyrosine	consumption
Ruminococcus obeum A2-162	uracil	consumption
Ruminococcus obeum A2-162	Urea	consumption
Ruminococcus obeum A2-162	L-valine	consumption
Ruminococcus obeum A2-162	Xanthine	consumption
Bacteroides coprocola M16, DSM 17136	(S)-propane-1,2-diol	consumption
Bacteroides coprocola M16, DSM 17136	2-Oxobutanoate	consumption
Bacteroides coprocola M16, DSM 17136	acetate	consumption
Bacteroides coprocola M16, DSM 17136	Adenosine	consumption
Bacteroides coprocola M16, DSM 17136	Adenosylcobalamin	consumption
Bacteroides coprocola M16, DSM 17136	L-alanine	consumption
Bacteroides coprocola M16, DSM 17136	L-arabinose	consumption
Bacteroides coprocola M16, DSM 17136	L-argininium(1+)	consumption
Bacteroides coprocola M16, DSM 17136	L-asparagine	consumption
Bacteroides coprocola M16, DSM 17136	Biotin	consumption
Bacteroides coprocola M16, DSM 17136	cellobiose	consumption
Bacteroides coprocola M16, DSM 17136	Cytidine	consumption
Bacteroides coprocola M16, DSM 17136	laurate	consumption
Bacteroides coprocola M16, DSM 17136	Citrate	consumption
Bacteroides coprocola M16, DSM 17136	Formate	consumption
Bacteroides coprocola M16, DSM 17136	galactitol	consumption
Bacteroides coprocola M16, DSM 17136	D-Galacturonate	consumption
Bacteroides coprocola M16, DSM 17136	D-glucose	consumption
Bacteroides coprocola M16, DSM 17136	D-glucuronate	consumption
Bacteroides coprocola M16, DSM 17136	Guanosine	consumption
Bacteroides coprocola M16, DSM 17136	Hydrogen	consumption
Bacteroides coprocola M16, DSM 17136	Hexadecanoate (n-C16:0)	consumption
Bacteroides coprocola M16, DSM 17136	L-histidine	consumption
Bacteroides coprocola M16, DSM 17136	Indole	consumption
Bacteroides coprocola M16, DSM 17136	Inosine	consumption
Bacteroides coprocola M16, DSM 17136	Isobutyrate, 2-Methylpropanoate	consumption
Bacteroides coprocola M16, DSM 17136	Isovalerate, 3-Methylbutanoate	consumption
Bacteroides coprocola M16, DSM 17136	Lactose	consumption
Bacteroides coprocola M16, DSM 17136	L-leucine	consumption
Bacteroides coprocola M16, DSM 17136	L-lysinium(1+)	consumption
Bacteroides coprocola M16, DSM 17136	Maltose	consumption
Bacteroides coprocola M16, DSM 17136	D-Mannose	consumption
Bacteroides coprocola M16, DSM 17136	L-methionine	consumption
Bacteroides coprocola M16, DSM 17136	Nicotinate	consumption
Bacteroides coprocola M16, DSM 17136	Ammonium	consumption
Bacteroides coprocola M16, DSM 17136	octadecanoate (n-C18:0)	consumption
Bacteroides coprocola M16, DSM 17136	propionate	consumption
Bacteroides coprocola M16, DSM 17136	Putrescine	consumption
Bacteroides coprocola M16, DSM 17136	Pyridoxal	consumption
Bacteroides coprocola M16, DSM 17136	Raffinose	consumption
Bacteroides coprocola M16, DSM 17136	L-Rhamnose	consumption
Bacteroides coprocola M16, DSM 17136	Serine	consumption
Bacteroides coprocola M16, DSM 17136	sulfate	consumption
Bacteroides coprocola M16, DSM 17136	Spermidine	consumption
Bacteroides coprocola M16, DSM 17136	Stachyose	consumption
Bacteroides coprocola M16, DSM 17136	Succinate	consumption
Bacteroides coprocola M16, DSM 17136	Sucrose	consumption
Bacteroides coprocola M16, DSM 17136	L-threonine	consumption
Bacteroides coprocola M16, DSM 17136	Thymidine	consumption
Bacteroides coprocola M16, DSM 17136	L-tryptophan	consumption
Bacteroides coprocola M16, DSM 17136	tetradecanoate (n-C14:0)	consumption
Bacteroides coprocola M16, DSM 17136	Urea	consumption
Bacteroides coprocola M16, DSM 17136	Uridine	consumption
Bacteroides coprocola M16, DSM 17136	L-valine	consumption
Bacteroides coprocola M16, DSM 17136	Xanthine	consumption
Parabacteroides merdae ATCC 43184	1,2-Diacyl-sn-glycerol (dioctadecanoyl, n-C18:0)	consumption
Parabacteroides merdae ATCC 43184	(S)-propane-1,2-diol	consumption
Parabacteroides merdae ATCC 43184	2-Oxobutanoate	consumption
Parabacteroides merdae ATCC 43184	N-acetyl-D-mannosamine	consumption
Parabacteroides merdae ATCC 43184	acetate	consumption
Parabacteroides merdae ATCC 43184	Adenine	consumption
Parabacteroides merdae ATCC 43184	Adenosine	consumption
Parabacteroides merdae ATCC 43184	Adenosylcobalamin	consumption
Parabacteroides merdae ATCC 43184	D-glucose	consumption
Parabacteroides merdae ATCC 43184	L-arabinose	consumption
Parabacteroides merdae ATCC 43184	D-glucuronate	consumption
Parabacteroides merdae ATCC 43184	D-Galactose	consumption
Parabacteroides merdae ATCC 43184	L-argininium(1+)	consumption
Parabacteroides merdae ATCC 43184	L-asparagine	consumption
Parabacteroides merdae ATCC 43184	Biotin	consumption
Parabacteroides merdae ATCC 43184	cytosine	consumption
Parabacteroides merdae ATCC 43184	L-cysteine	consumption
Parabacteroides merdae ATCC 43184	Cytidine	consumption
Parabacteroides merdae ATCC 43184	laurate	consumption
Parabacteroides merdae ATCC 43184	Folate	consumption
Parabacteroides merdae ATCC 43184	Formate	consumption
Parabacteroides merdae ATCC 43184	D-Galacturonate	consumption
Parabacteroides merdae ATCC 43184	Glycine	consumption
Parabacteroides merdae ATCC 43184	glycine betaine	consumption
Parabacteroides merdae ATCC 43184	Glycerol	consumption
Parabacteroides merdae ATCC 43184	glycolate	consumption
Parabacteroides merdae ATCC 43184	Guanine	consumption
Parabacteroides merdae ATCC 43184	Hydrogen	consumption
Parabacteroides merdae ATCC 43184	Hydrogen sulfide	consumption
Parabacteroides merdae ATCC 43184	Hexadecanoate (n-C16:0)	consumption
Parabacteroides merdae ATCC 43184	Inosine	consumption
Parabacteroides merdae ATCC 43184	Isobutyrate, 2-Methylpropanoate	consumption
Parabacteroides merdae ATCC 43184	Isovalerate, 3-Methylbutanoate	consumption
Parabacteroides merdae ATCC 43184	Lactose	consumption
Parabacteroides merdae ATCC 43184	L-leucine	consumption
Parabacteroides merdae ATCC 43184	L-lysinium(1+)	consumption
Parabacteroides merdae ATCC 43184	Maltose	consumption
Parabacteroides merdae ATCC 43184	D-Mannose	consumption
Parabacteroides merdae ATCC 43184	Melibiose	consumption
Parabacteroides merdae ATCC 43184	Nicotinate	consumption
Parabacteroides merdae ATCC 43184	Ammonium	consumption
Parabacteroides merdae ATCC 43184	Nitrate	consumption
Parabacteroides merdae ATCC 43184	octadecanoate (n-C18:0)	consumption
Parabacteroides merdae ATCC 43184	Ornithine	consumption
Parabacteroides merdae ATCC 43184	propionate	consumption
Parabacteroides merdae ATCC 43184	L-proline	consumption
Parabacteroides merdae ATCC 43184	Putrescine	consumption
Parabacteroides merdae ATCC 43184	Pyridoxal	consumption
Parabacteroides merdae ATCC 43184	Raffinose	consumption
Parabacteroides merdae ATCC 43184	L-Rhamnose	consumption
Parabacteroides merdae ATCC 43184	Serine	consumption
Parabacteroides merdae ATCC 43184	sulfate	consumption
Parabacteroides merdae ATCC 43184	Spermidine	consumption
Parabacteroides merdae ATCC 43184	Stachyose	consumption
Parabacteroides merdae ATCC 43184	Succinate	consumption
Parabacteroides merdae ATCC 43184	Sucrose	consumption
Parabacteroides merdae ATCC 43184	Taurine	consumption
Parabacteroides merdae ATCC 43184	L-threonine	consumption
Parabacteroides merdae ATCC 43184	Thymidine	consumption
Parabacteroides merdae ATCC 43184	Trehalose	consumption
Parabacteroides merdae ATCC 43184	tetradecanoate (n-C14:0)	consumption
Parabacteroides merdae ATCC 43184	uracil	consumption
Parabacteroides merdae ATCC 43184	Urea	consumption
Parabacteroides merdae ATCC 43184	Uridine	consumption
Parabacteroides merdae ATCC 43184	L-valine	consumption
Parabacteroides merdae ATCC 43184	Xanthine	consumption
Clostridium symbiosum WAL-14163	acetaldehyde	consumption
Clostridium symbiosum WAL-14163	acetate	consumption
Clostridium symbiosum WAL-14163	Adenosylcobalamin	consumption
Clostridium symbiosum WAL-14163	L-alanine	consumption
Clostridium symbiosum WAL-14163	L-arabinose	consumption
Clostridium symbiosum WAL-14163	L-argininium(1+)	consumption
Clostridium symbiosum WAL-14163	L-asparagine	consumption
Clostridium symbiosum WAL-14163	L-aspartate(1-)	consumption
Clostridium symbiosum WAL-14163	Biotin	consumption
Clostridium symbiosum WAL-14163	butyrate	consumption
Clostridium symbiosum WAL-14163	cellobiose	consumption
Clostridium symbiosum WAL-14163	cytosine	consumption
Clostridium symbiosum WAL-14163	L-cysteine	consumption
Clostridium symbiosum WAL-14163	Riboflavin	consumption
Clostridium symbiosum WAL-14163	ethanol	consumption
Clostridium symbiosum WAL-14163	Citrate	consumption
Clostridium symbiosum WAL-14163	Formate	consumption
Clostridium symbiosum WAL-14163	D-Fructose	consumption
Clostridium symbiosum WAL-14163	D-Galactose	consumption
Clostridium symbiosum WAL-14163	D-glucose	consumption
Clostridium symbiosum WAL-14163	L-glutamine	consumption
Clostridium symbiosum WAL-14163	L-glutamate(1-)	consumption
Clostridium symbiosum WAL-14163	Glycine	consumption
Clostridium symbiosum WAL-14163	glycine betaine	consumption
Clostridium symbiosum WAL-14163	Hydrogen	consumption
Clostridium symbiosum WAL-14163	Hydrogen sulfide	consumption
Clostridium symbiosum WAL-14163	L-histidine	consumption
Clostridium symbiosum WAL-14163	L-isoleucine	consumption
Clostridium symbiosum WAL-14163	indole-3-acetate	consumption
Clostridium symbiosum WAL-14163	L-leucine	consumption
Clostridium symbiosum WAL-14163	L-lysinium(1+)	consumption
Clostridium symbiosum WAL-14163	(S)-malate(2-)	consumption
Clostridium symbiosum WAL-14163	Maltose	consumption
Clostridium symbiosum WAL-14163	L-methionine	consumption
Clostridium symbiosum WAL-14163	D-Mannitol	consumption
Clostridium symbiosum WAL-14163	Nicotinate	consumption
Clostridium symbiosum WAL-14163	Ammonium	consumption
Clostridium symbiosum WAL-14163	Ornithine	consumption
Clostridium symbiosum WAL-14163	Phenylalanine	consumption
Clostridium symbiosum WAL-14163	L-proline	consumption
Clostridium symbiosum WAL-14163	Putrescine	consumption
Clostridium symbiosum WAL-14163	Pyridoxal	consumption
Clostridium symbiosum WAL-14163	pyruvate	consumption
Clostridium symbiosum WAL-14163	D-ribose	consumption
Clostridium symbiosum WAL-14163	Serine	consumption
Clostridium symbiosum WAL-14163	sulfate	consumption
Clostridium symbiosum WAL-14163	Spermidine	consumption
Clostridium symbiosum WAL-14163	Succinate	consumption
Clostridium symbiosum WAL-14163	Thiamin	consumption
Clostridium symbiosum WAL-14163	L-threonine	consumption
Clostridium symbiosum WAL-14163	Thymidine	consumption
Clostridium symbiosum WAL-14163	trimethylamine	consumption
Clostridium symbiosum WAL-14163	L-tyrosine	consumption
Clostridium symbiosum WAL-14163	uracil	consumption
Clostridium symbiosum WAL-14163	Urea	consumption
Clostridium symbiosum WAL-14163	L-valine	consumption
Sutterella wadsworthensis 3_1_45B	acetate	consumption
Sutterella wadsworthensis 3_1_45B	Adenosylcobalamin	consumption
Sutterella wadsworthensis 3_1_45B	2-Oxoglutarate	consumption
Sutterella wadsworthensis 3_1_45B	L-alanine	consumption
Sutterella wadsworthensis 3_1_45B	L-asparagine	consumption
Sutterella wadsworthensis 3_1_45B	L-aspartate(1-)	consumption
Sutterella wadsworthensis 3_1_45B	butyrate	consumption
Sutterella wadsworthensis 3_1_45B	L-lysinium(1+)	consumption
Sutterella wadsworthensis 3_1_45B	Citrate	consumption
Sutterella wadsworthensis 3_1_45B	Succinate	consumption
Sutterella wadsworthensis 3_1_45B	cytosine	consumption
Sutterella wadsworthensis 3_1_45B	L-cysteine	consumption
Sutterella wadsworthensis 3_1_45B	laurate	consumption
Sutterella wadsworthensis 3_1_45B	Formate	consumption
Sutterella wadsworthensis 3_1_45B	L-glutamine	consumption
Sutterella wadsworthensis 3_1_45B	L-glutamate(1-)	consumption
Sutterella wadsworthensis 3_1_45B	Glycine	consumption
Sutterella wadsworthensis 3_1_45B	Hydrogen	consumption
Sutterella wadsworthensis 3_1_45B	Hydrogen sulfide	consumption
Sutterella wadsworthensis 3_1_45B	Hexadecanoate (n-C16:0)	consumption
Sutterella wadsworthensis 3_1_45B	L-histidine	consumption
Sutterella wadsworthensis 3_1_45B	L-isoleucine	consumption
Sutterella wadsworthensis 3_1_45B	Indole	consumption
Sutterella wadsworthensis 3_1_45B	L-leucine	consumption
Sutterella wadsworthensis 3_1_45B	(S)-malate(2-)	consumption
Sutterella wadsworthensis 3_1_45B	L-methionine	consumption
Sutterella wadsworthensis 3_1_45B	Nicotinate	consumption
Sutterella wadsworthensis 3_1_45B	Ammonium	consumption
Sutterella wadsworthensis 3_1_45B	Nitrite	consumption
Sutterella wadsworthensis 3_1_45B	Nitrate	consumption
Sutterella wadsworthensis 3_1_45B	octadecanoate (n-C18:0)	consumption
Sutterella wadsworthensis 3_1_45B	Ornithine	consumption
Sutterella wadsworthensis 3_1_45B	Phenylalanine	consumption
Sutterella wadsworthensis 3_1_45B	L-proline	consumption
Sutterella wadsworthensis 3_1_45B	Putrescine	consumption
Sutterella wadsworthensis 3_1_45B	Pyridoxal	consumption
Sutterella wadsworthensis 3_1_45B	Serine	consumption
Sutterella wadsworthensis 3_1_45B	sulfate	consumption
Sutterella wadsworthensis 3_1_45B	Spermidine	consumption
Sutterella wadsworthensis 3_1_45B	Taurine	consumption
Sutterella wadsworthensis 3_1_45B	Thiamin	consumption
Sutterella wadsworthensis 3_1_45B	L-threonine	consumption
Sutterella wadsworthensis 3_1_45B	Thymidine	consumption
Sutterella wadsworthensis 3_1_45B	trimethylamine	consumption
Sutterella wadsworthensis 3_1_45B	Trimethylamine N-oxide	consumption
Sutterella wadsworthensis 3_1_45B	thiosulfate(2-)	consumption
Sutterella wadsworthensis 3_1_45B	tetradecanoate (n-C14:0)	consumption
Sutterella wadsworthensis 3_1_45B	L-tyrosine	consumption
Sutterella wadsworthensis 3_1_45B	uracil	consumption
Sutterella wadsworthensis 3_1_45B	Urea	consumption
Sutterella wadsworthensis 3_1_45B	L-valine	consumption
Clostridium difficile NAP08	2-methylbutyrate	consumption
Clostridium difficile NAP08	acetaldehyde	consumption
Clostridium difficile NAP08	N-acetyl-D-glucosamine	consumption
Clostridium difficile NAP08	acetate	consumption
Clostridium difficile NAP08	Adenosylcobalamin	consumption
Clostridium difficile NAP08	L-alanine	consumption
Clostridium difficile NAP08	L-arabinose	consumption
Clostridium difficile NAP08	L-argininium(1+)	consumption
Clostridium difficile NAP08	L-asparagine	consumption
Clostridium difficile NAP08	L-aspartate(1-)	consumption
Clostridium difficile NAP08	Biotin	consumption
Clostridium difficile NAP08	butyrate	consumption
Clostridium difficile NAP08	cellobiose	consumption
Clostridium difficile NAP08	cytosine	consumption
Clostridium difficile NAP08	L-cysteine	consumption
Clostridium difficile NAP08	ethanol	consumption
Clostridium difficile NAP08	Formate	consumption
Clostridium difficile NAP08	D-Fructose	consumption
Clostridium difficile NAP08	D-Galactose	consumption
Clostridium difficile NAP08	galactitol	consumption
Clostridium difficile NAP08	D-glucose	consumption
Clostridium difficile NAP08	L-glutamine	consumption
Clostridium difficile NAP08	L-glutamate(1-)	consumption
Clostridium difficile NAP08	Glycine	consumption
Clostridium difficile NAP08	glycine betaine	consumption
Clostridium difficile NAP08	Hydrogen	consumption
Clostridium difficile NAP08	Hydrogen sulfide	consumption
Clostridium difficile NAP08	Hexadecanoate (n-C16:0)	consumption
Clostridium difficile NAP08	L-histidine	consumption
Clostridium difficile NAP08	L-isoleucine	consumption
Clostridium difficile NAP08	indole-3-acetate	consumption
Clostridium difficile NAP08	Isobutyrate, 2-Methylpropanoate	consumption
Clostridium difficile NAP08	Isovalerate, 3-Methylbutanoate	consumption
Clostridium difficile NAP08	Lactose	consumption
Clostridium difficile NAP08	L-leucine	consumption
Clostridium difficile NAP08	L-lysinium(1+)	consumption
Clostridium difficile NAP08	Maltose	consumption
Clostridium difficile NAP08	D-Mannose	consumption
Clostridium difficile NAP08	L-methionine	consumption
Clostridium difficile NAP08	D-Mannitol	consumption
Clostridium difficile NAP08	Nicotinate	consumption
Clostridium difficile NAP08	Ammonium	consumption
Clostridium difficile NAP08	Nitrite	consumption
Clostridium difficile NAP08	octadecanoate (n-C18:0)	consumption
Clostridium difficile NAP08	Ornithine	consumption
Clostridium difficile NAP08	oxalate(2-)	consumption
Clostridium difficile NAP08	phenylacetate	consumption
Clostridium difficile NAP08	p-Cresol	consumption
Clostridium difficile NAP08	Phenylalanine	consumption
Clostridium difficile NAP08	propionate	consumption
Clostridium difficile NAP08	Phenylpropanoate	consumption
Clostridium difficile NAP08	L-proline	consumption
Clostridium difficile NAP08	Putrescine	consumption
Clostridium difficile NAP08	Pyridoxal	consumption
Clostridium difficile NAP08	pyruvate	consumption
Clostridium difficile NAP08	D-ribose	consumption
Clostridium difficile NAP08	Riboflavin	consumption
Clostridium difficile NAP08	Serine	consumption
Clostridium difficile NAP08	sulfate	consumption
Clostridium difficile NAP08	Spermidine	consumption
Clostridium difficile NAP08	Succinate	consumption
Clostridium difficile NAP08	Taurine	consumption
Clostridium difficile NAP08	Thiamin	consumption
Clostridium difficile NAP08	L-threonine	consumption
Clostridium difficile NAP08	trimethylamine	consumption
Clostridium difficile NAP08	Trehalose	consumption
Clostridium difficile NAP08	L-tryptophan	consumption
Clostridium difficile NAP08	tetradecanoate (n-C14:0)	consumption
Clostridium difficile NAP08	L-tyrosine	consumption
Clostridium difficile NAP08	uracil	consumption
Clostridium difficile NAP08	Urea	consumption
Clostridium difficile NAP08	L-valine	consumption
Clostridium difficile NAP08	Xanthine	consumption
Clostridium difficile NAP08	Nitrate	consumption
Alistipes putredinis DSM 17216	acetate	consumption
Alistipes putredinis DSM 17216	Adenosine	consumption
Alistipes putredinis DSM 17216	L-alanine	consumption
Alistipes putredinis DSM 17216	L-argininium(1+)	consumption
Alistipes putredinis DSM 17216	L-asparagine	consumption
Alistipes putredinis DSM 17216	butyrate	consumption
Alistipes putredinis DSM 17216	L-cysteine	consumption
Alistipes putredinis DSM 17216	Cytidine	consumption
Alistipes putredinis DSM 17216	Dextrin	consumption
Alistipes putredinis DSM 17216	Citrate	consumption
Alistipes putredinis DSM 17216	Folate	consumption
Alistipes putredinis DSM 17216	L-glutamate(1-)	consumption
Alistipes putredinis DSM 17216	Glycine	consumption
Alistipes putredinis DSM 17216	Glycerol	consumption
Alistipes putredinis DSM 17216	Guanosine	consumption
Alistipes putredinis DSM 17216	Hydrogen	consumption
Alistipes putredinis DSM 17216	Hexadecanoate (n-C16:0)	consumption
Alistipes putredinis DSM 17216	L-histidine	consumption
Alistipes putredinis DSM 17216	L-isoleucine	consumption
Alistipes putredinis DSM 17216	Indole	consumption
Alistipes putredinis DSM 17216	Inosine	consumption
Alistipes putredinis DSM 17216	Isobutyrate, 2-Methylpropanoate	consumption
Alistipes putredinis DSM 17216	Isovalerate, 3-Methylbutanoate	consumption
Alistipes putredinis DSM 17216	L-leucine	consumption
Alistipes putredinis DSM 17216	L-lysinium(1+)	consumption
Alistipes putredinis DSM 17216	L-methionine	consumption
Alistipes putredinis DSM 17216	Nicotinate	consumption
Alistipes putredinis DSM 17216	Ammonium	consumption
Alistipes putredinis DSM 17216	octadecanoate (n-C18:0)	consumption
Alistipes putredinis DSM 17216	Phenylalanine	consumption
Alistipes putredinis DSM 17216	propionate	consumption
Alistipes putredinis DSM 17216	L-proline	consumption
Alistipes putredinis DSM 17216	Riboflavin	consumption
Alistipes putredinis DSM 17216	Serine	consumption
Alistipes putredinis DSM 17216	sulfate	consumption
Alistipes putredinis DSM 17216	Spermidine	consumption
Alistipes putredinis DSM 17216	Succinate	consumption
Alistipes putredinis DSM 17216	Thiamin	consumption
Alistipes putredinis DSM 17216	L-threonine	consumption
Alistipes putredinis DSM 17216	Thymidine	consumption
Alistipes putredinis DSM 17216	L-tryptophan	consumption
Alistipes putredinis DSM 17216	tetradecanoate (n-C14:0)	consumption
Alistipes putredinis DSM 17216	L-tyrosine	consumption
Alistipes putredinis DSM 17216	Urea	consumption
Alistipes putredinis DSM 17216	Uridine	consumption
Alistipes putredinis DSM 17216	L-valine	consumption
Bacteroides eggerthii DSM 20697	(S)-propane-1,2-diol	consumption
Bacteroides eggerthii DSM 20697	N-acetyl-D-glucosamine	consumption
Bacteroides eggerthii DSM 20697	acetate	consumption
Bacteroides eggerthii DSM 20697	Adenosine	consumption
Bacteroides eggerthii DSM 20697	Adenosylcobalamin	consumption
Bacteroides eggerthii DSM 20697	D-glucose	consumption
Bacteroides eggerthii DSM 20697	Maltose	consumption
Bacteroides eggerthii DSM 20697	L-arabinose	consumption
Bacteroides eggerthii DSM 20697	L-argininium(1+)	consumption
Bacteroides eggerthii DSM 20697	sulfate	consumption
Bacteroides eggerthii DSM 20697	L-asparagine	consumption
Bacteroides eggerthii DSM 20697	Biotin	consumption
Bacteroides eggerthii DSM 20697	L-cysteine	consumption
Bacteroides eggerthii DSM 20697	Cytidine	consumption
Bacteroides eggerthii DSM 20697	laurate	consumption
Bacteroides eggerthii DSM 20697	Citrate	consumption
Bacteroides eggerthii DSM 20697	Formate	consumption
Bacteroides eggerthii DSM 20697	D-Galactose	consumption
Bacteroides eggerthii DSM 20697	galactitol	consumption
Bacteroides eggerthii DSM 20697	D-Galacturonate	consumption
Bacteroides eggerthii DSM 20697	D-Glucosamine	consumption
Bacteroides eggerthii DSM 20697	D-glucuronate	consumption
Bacteroides eggerthii DSM 20697	Glycine	consumption
Bacteroides eggerthii DSM 20697	Guanosine	consumption
Bacteroides eggerthii DSM 20697	Hydrogen	consumption
Bacteroides eggerthii DSM 20697	Hydrogen sulfide	consumption
Bacteroides eggerthii DSM 20697	Hexadecanoate (n-C16:0)	consumption
Bacteroides eggerthii DSM 20697	L-iduronate	consumption
Bacteroides eggerthii DSM 20697	Indole	consumption
Bacteroides eggerthii DSM 20697	Inosine	consumption
Bacteroides eggerthii DSM 20697	Isobutyrate, 2-Methylpropanoate	consumption
Bacteroides eggerthii DSM 20697	Isovalerate, 3-Methylbutanoate	consumption
Bacteroides eggerthii DSM 20697	Lactose	consumption
Bacteroides eggerthii DSM 20697	L-leucine	consumption
Bacteroides eggerthii DSM 20697	L-lysinium(1+)	consumption
Bacteroides eggerthii DSM 20697	(S)-malate(2-)	consumption
Bacteroides eggerthii DSM 20697	D-Mannose	consumption
Bacteroides eggerthii DSM 20697	Nicotinate	consumption
Bacteroides eggerthii DSM 20697	Ammonium	consumption
Bacteroides eggerthii DSM 20697	octadecanoate (n-C18:0)	consumption
Bacteroides eggerthii DSM 20697	phenylacetate	consumption
Bacteroides eggerthii DSM 20697	Phenylalanine	consumption
Bacteroides eggerthii DSM 20697	propionate	consumption
Bacteroides eggerthii DSM 20697	Putrescine	consumption
Bacteroides eggerthii DSM 20697	L-Rhamnose	consumption
Bacteroides eggerthii DSM 20697	Serine	consumption
Bacteroides eggerthii DSM 20697	Spermidine	consumption
Bacteroides eggerthii DSM 20697	Succinate	consumption
Bacteroides eggerthii DSM 20697	L-threonine	consumption
Bacteroides eggerthii DSM 20697	Thymidine	consumption
Bacteroides eggerthii DSM 20697	L-tryptophan	consumption
Bacteroides eggerthii DSM 20697	tetradecanoate (n-C14:0)	consumption
Bacteroides eggerthii DSM 20697	Urea	consumption
Bacteroides eggerthii DSM 20697	Uridine	consumption
Bacteroides eggerthii DSM 20697	L-valine	consumption
Eubacterium eligens ATCC 27750	1,2-Diacyl-sn-glycerol (dioctadecanoyl, n-C18:0)	consumption
Eubacterium eligens ATCC 27750	2-Oxobutanoate	consumption
Eubacterium eligens ATCC 27750	acetaldehyde	consumption
Eubacterium eligens ATCC 27750	N-acetyl-D-glucosamine	consumption
Eubacterium eligens ATCC 27750	acetate	consumption
Eubacterium eligens ATCC 27750	Adenine	consumption
Eubacterium eligens ATCC 27750	Adenosine	consumption
Eubacterium eligens ATCC 27750	Adenosylcobalamin	consumption
Eubacterium eligens ATCC 27750	L-alanine	consumption
Eubacterium eligens ATCC 27750	L-arabinose	consumption
Eubacterium eligens ATCC 27750	L-argininium(1+)	consumption
Eubacterium eligens ATCC 27750	L-aspartate(1-)	consumption
Eubacterium eligens ATCC 27750	Biotin	consumption
Eubacterium eligens ATCC 27750	cytosine	consumption
Eubacterium eligens ATCC 27750	Cytidine	consumption
Eubacterium eligens ATCC 27750	ethanol	consumption
Eubacterium eligens ATCC 27750	Folate	consumption
Eubacterium eligens ATCC 27750	Formate	consumption
Eubacterium eligens ATCC 27750	D-Fructose	consumption
Eubacterium eligens ATCC 27750	D-Galactose	consumption
Eubacterium eligens ATCC 27750	galactitol	consumption
Eubacterium eligens ATCC 27750	D-Glucosamine	consumption
Eubacterium eligens ATCC 27750	D-glucose	consumption
Eubacterium eligens ATCC 27750	D-gluconate	consumption
Eubacterium eligens ATCC 27750	L-glutamine	consumption
Eubacterium eligens ATCC 27750	L-glutamate(1-)	consumption
Eubacterium eligens ATCC 27750	Glycine	consumption
Eubacterium eligens ATCC 27750	glycine betaine	consumption
Eubacterium eligens ATCC 27750	Glycerol	consumption
Eubacterium eligens ATCC 27750	Guanine	consumption
Eubacterium eligens ATCC 27750	Hydrogen	consumption
Eubacterium eligens ATCC 27750	Hydrogen sulfide	consumption
Eubacterium eligens ATCC 27750	L-lysinium(1+)	consumption
Eubacterium eligens ATCC 27750	Maltose	consumption
Eubacterium eligens ATCC 27750	D-Mannose	consumption
Eubacterium eligens ATCC 27750	Melibiose	consumption
Eubacterium eligens ATCC 27750	L-methionine	consumption
Eubacterium eligens ATCC 27750	D-Mannitol	consumption
Eubacterium eligens ATCC 27750	Menaquinone 8	consumption
Eubacterium eligens ATCC 27750	Nicotinate	consumption
Eubacterium eligens ATCC 27750	Ammonium	consumption
Eubacterium eligens ATCC 27750	Nitrate	consumption
Eubacterium eligens ATCC 27750	Ornithine	consumption
Eubacterium eligens ATCC 27750	Phenylalanine	consumption
Eubacterium eligens ATCC 27750	propionate	consumption
Eubacterium eligens ATCC 27750	L-proline	consumption
Eubacterium eligens ATCC 27750	Pyridoxal	consumption
Eubacterium eligens ATCC 27750	pyruvate	consumption
Eubacterium eligens ATCC 27750	Riboflavin	consumption
Eubacterium eligens ATCC 27750	Serine	consumption
Eubacterium eligens ATCC 27750	sulfate	consumption
Eubacterium eligens ATCC 27750	Spermidine	consumption
Eubacterium eligens ATCC 27750	Succinate	consumption
Eubacterium eligens ATCC 27750	Sucrose	consumption
Eubacterium eligens ATCC 27750	Taurine	consumption
Eubacterium eligens ATCC 27750	Thiamin	consumption
Eubacterium eligens ATCC 27750	L-threonine	consumption
Eubacterium eligens ATCC 27750	Thymidine	consumption
Eubacterium eligens ATCC 27750	Trehalose	consumption
Eubacterium eligens ATCC 27750	thiosulfate(2-)	consumption
Eubacterium eligens ATCC 27750	L-tyrosine	consumption
Eubacterium eligens ATCC 27750	uracil	consumption
Eubacterium eligens ATCC 27750	L-valine	consumption
Bacteroides fragilis 638R	2-Oxobutanoate	consumption
Bacteroides fragilis 638R	N-acetyl-D-galactosamine	consumption
Bacteroides fragilis 638R	N-acetyl-D-glucosamine	consumption
Bacteroides fragilis 638R	N-acetylneuraminate	consumption
Bacteroides fragilis 638R	acetate	consumption
Bacteroides fragilis 638R	Adenosine	consumption
Bacteroides fragilis 638R	Adenosylcobalamin	consumption
Bacteroides fragilis 638R	D-glucose	consumption
Bacteroides fragilis 638R	Maltose	consumption
Bacteroides fragilis 638R	L-arabinose	consumption
Bacteroides fragilis 638R	L-asparagine	consumption
Bacteroides fragilis 638R	Cytidine	consumption
Bacteroides fragilis 638R	laurate	consumption
Bacteroides fragilis 638R	Citrate	consumption
Bacteroides fragilis 638R	Formate	consumption
Bacteroides fragilis 638R	D-Fructose	consumption
Bacteroides fragilis 638R	D-Galactose	consumption
Bacteroides fragilis 638R	D-Galacturonate	consumption
Bacteroides fragilis 638R	D-Glucosamine	consumption
Bacteroides fragilis 638R	D-glucuronate	consumption
Bacteroides fragilis 638R	L-glutamate(1-)	consumption
Bacteroides fragilis 638R	glycine betaine	consumption
Bacteroides fragilis 638R	Guanosine	consumption
Bacteroides fragilis 638R	Hydrogen	consumption
Bacteroides fragilis 638R	Hydrogen sulfide	consumption
Bacteroides fragilis 638R	Hexadecanoate (n-C16:0)	consumption
Bacteroides fragilis 638R	Indole	consumption
Bacteroides fragilis 638R	Inosine	consumption
Bacteroides fragilis 638R	Isobutyrate, 2-Methylpropanoate	consumption
Bacteroides fragilis 638R	Isovalerate, 3-Methylbutanoate	consumption
Bacteroides fragilis 638R	Lactose	consumption
Bacteroides fragilis 638R	L-leucine	consumption
Bacteroides fragilis 638R	L-lysinium(1+)	consumption
Bacteroides fragilis 638R	D-Mannose	consumption
Bacteroides fragilis 638R	Melibiose	consumption
Bacteroides fragilis 638R	Nicotinate	consumption
Bacteroides fragilis 638R	Ammonium	consumption
Bacteroides fragilis 638R	Nitrite	consumption
Bacteroides fragilis 638R	octadecanoate (n-C18:0)	consumption
Bacteroides fragilis 638R	Ornithine	consumption
Bacteroides fragilis 638R	phenylacetate	consumption
Bacteroides fragilis 638R	Phenylalanine	consumption
Bacteroides fragilis 638R	propionate	consumption
Bacteroides fragilis 638R	L-proline	consumption
Bacteroides fragilis 638R	Putrescine	consumption
Bacteroides fragilis 638R	Pyridoxal	consumption
Bacteroides fragilis 638R	Raffinose	consumption
Bacteroides fragilis 638R	Serine	consumption
Bacteroides fragilis 638R	sulfate	consumption
Bacteroides fragilis 638R	Spermidine	consumption
Bacteroides fragilis 638R	Stachyose	consumption
Bacteroides fragilis 638R	Succinate	consumption
Bacteroides fragilis 638R	Sucrose	consumption
Bacteroides fragilis 638R	L-threonine	consumption
Bacteroides fragilis 638R	Thymidine	consumption
Bacteroides fragilis 638R	L-tryptophan	consumption
Bacteroides fragilis 638R	tetradecanoate (n-C14:0)	consumption
Bacteroides fragilis 638R	uracil	consumption
Bacteroides fragilis 638R	Urea	consumption
Bacteroides fragilis 638R	Uridine	consumption
Bacteroides fragilis 638R	L-valine	consumption
Bacteroides fragilis 638R	Xanthine	consumption
Bifidobacterium bifidum NCIMB 41171	1,2-Diacyl-sn-glycerol (dioctadecanoyl, n-C18:0)	consumption
Bifidobacterium bifidum NCIMB 41171	2-Oxobutanoate	consumption
Bifidobacterium bifidum NCIMB 41171	acetaldehyde	consumption
Bifidobacterium bifidum NCIMB 41171	N-acetyl-D-galactosamine	consumption
Bifidobacterium bifidum NCIMB 41171	N-acetyl-D-glucosamine	consumption
Bifidobacterium bifidum NCIMB 41171	N-acetylneuraminate	consumption
Bifidobacterium bifidum NCIMB 41171	acetate	consumption
Bifidobacterium bifidum NCIMB 41171	Adenine	consumption
Bifidobacterium bifidum NCIMB 41171	L-alanine	consumption
Bifidobacterium bifidum NCIMB 41171	L-asparagine	consumption
Bifidobacterium bifidum NCIMB 41171	L-aspartate(1-)	consumption
Bifidobacterium bifidum NCIMB 41171	Biotin	consumption
Bifidobacterium bifidum NCIMB 41171	cellobiose	consumption
Bifidobacterium bifidum NCIMB 41171	cytosine	consumption
Bifidobacterium bifidum NCIMB 41171	L-cysteine	consumption
Bifidobacterium bifidum NCIMB 41171	Cytidine	consumption
Bifidobacterium bifidum NCIMB 41171	ethanol	consumption
Bifidobacterium bifidum NCIMB 41171	Folate	consumption
Bifidobacterium bifidum NCIMB 41171	Formate	consumption
Bifidobacterium bifidum NCIMB 41171	D-Fructose	consumption
Bifidobacterium bifidum NCIMB 41171	D-Galactose	consumption
Bifidobacterium bifidum NCIMB 41171	galactitol	consumption
Bifidobacterium bifidum NCIMB 41171	D-glucose	consumption
Bifidobacterium bifidum NCIMB 41171	L-glutamine	consumption
Bifidobacterium bifidum NCIMB 41171	L-glutamate(1-)	consumption
Bifidobacterium bifidum NCIMB 41171	Glycine	consumption
Bifidobacterium bifidum NCIMB 41171	Glycerol	consumption
Bifidobacterium bifidum NCIMB 41171	Guanine	consumption
Bifidobacterium bifidum NCIMB 41171	L-histidine	consumption
Bifidobacterium bifidum NCIMB 41171	L-isoleucine	consumption
Bifidobacterium bifidum NCIMB 41171	Inosine	consumption
Bifidobacterium bifidum NCIMB 41171	Lactose	consumption
Bifidobacterium bifidum NCIMB 41171	L-leucine	consumption
Bifidobacterium bifidum NCIMB 41171	L-lysinium(1+)	consumption
Bifidobacterium bifidum NCIMB 41171	Maltose	consumption
Bifidobacterium bifidum NCIMB 41171	L-methionine	consumption
Bifidobacterium bifidum NCIMB 41171	Nicotinate	consumption
Bifidobacterium bifidum NCIMB 41171	Ammonium	consumption
Bifidobacterium bifidum NCIMB 41171	octadecanoate (n-C18:0)	consumption
Bifidobacterium bifidum NCIMB 41171	oxalate(2-)	consumption
Bifidobacterium bifidum NCIMB 41171	Phenylalanine	consumption
Bifidobacterium bifidum NCIMB 41171	L-proline	consumption
Bifidobacterium bifidum NCIMB 41171	Pyridoxal	consumption
Bifidobacterium bifidum NCIMB 41171	Riboflavin	consumption
Bifidobacterium bifidum NCIMB 41171	Serine	consumption
Bifidobacterium bifidum NCIMB 41171	sulfate	consumption
Bifidobacterium bifidum NCIMB 41171	Stachyose	consumption
Bifidobacterium bifidum NCIMB 41171	Succinate	consumption
Bifidobacterium bifidum NCIMB 41171	L-threonine	consumption
Bifidobacterium bifidum NCIMB 41171	Thymidine	consumption
Bifidobacterium bifidum NCIMB 41171	L-tryptophan	consumption
Bifidobacterium bifidum NCIMB 41171	L-tyrosine	consumption
Bifidobacterium bifidum NCIMB 41171	uracil	consumption
Bifidobacterium bifidum NCIMB 41171	Urea	consumption
Bifidobacterium bifidum NCIMB 41171	Uridine	consumption
Bifidobacterium bifidum NCIMB 41171	L-valine	consumption
Bifidobacterium bifidum NCIMB 41171	Xanthine	consumption
Bacteroides coprophilus DSM 18228	2-Oxobutanoate	consumption
Bacteroides coprophilus DSM 18228	N-acetyl-D-glucosamine	consumption
Bacteroides coprophilus DSM 18228	acetate	consumption
Bacteroides coprophilus DSM 18228	Adenine	consumption
Bacteroides coprophilus DSM 18228	Adenosine	consumption
Bacteroides coprophilus DSM 18228	Adenosylcobalamin	consumption
Bacteroides coprophilus DSM 18228	L-alanine	consumption
Bacteroides coprophilus DSM 18228	L-argininium(1+)	consumption
Bacteroides coprophilus DSM 18228	L-asparagine	consumption
Bacteroides coprophilus DSM 18228	Biotin	consumption
Bacteroides coprophilus DSM 18228	cellobiose	consumption
Bacteroides coprophilus DSM 18228	cytosine	consumption
Bacteroides coprophilus DSM 18228	L-cysteine	consumption
Bacteroides coprophilus DSM 18228	Cytidine	consumption
Bacteroides coprophilus DSM 18228	laurate	consumption
Bacteroides coprophilus DSM 18228	Citrate	consumption
Bacteroides coprophilus DSM 18228	Folate	consumption
Bacteroides coprophilus DSM 18228	Formate	consumption
Bacteroides coprophilus DSM 18228	galactitol	consumption
Bacteroides coprophilus DSM 18228	D-glucose	consumption
Bacteroides coprophilus DSM 18228	Glycine	consumption
Bacteroides coprophilus DSM 18228	Guanosine	consumption
Bacteroides coprophilus DSM 18228	Guanine	consumption
Bacteroides coprophilus DSM 18228	Hydrogen	consumption
Bacteroides coprophilus DSM 18228	Hydrogen sulfide	consumption
Bacteroides coprophilus DSM 18228	Hexadecanoate (n-C16:0)	consumption
Bacteroides coprophilus DSM 18228	Inosine	consumption
Bacteroides coprophilus DSM 18228	Isobutyrate, 2-Methylpropanoate	consumption
Bacteroides coprophilus DSM 18228	Isovalerate, 3-Methylbutanoate	consumption
Bacteroides coprophilus DSM 18228	Lactose	consumption
Bacteroides coprophilus DSM 18228	L-leucine	consumption
Bacteroides coprophilus DSM 18228	L-lysinium(1+)	consumption
Bacteroides coprophilus DSM 18228	Maltose	consumption
Bacteroides coprophilus DSM 18228	D-Mannose	consumption
Bacteroides coprophilus DSM 18228	Nicotinate	consumption
Bacteroides coprophilus DSM 18228	Ammonium	consumption
Bacteroides coprophilus DSM 18228	octadecanoate (n-C18:0)	consumption
Bacteroides coprophilus DSM 18228	Ornithine	consumption
Bacteroides coprophilus DSM 18228	propionate	consumption
Bacteroides coprophilus DSM 18228	Putrescine	consumption
Bacteroides coprophilus DSM 18228	Pyridoxal	consumption
Bacteroides coprophilus DSM 18228	Raffinose	consumption
Bacteroides coprophilus DSM 18228	Serine	consumption
Bacteroides coprophilus DSM 18228	sulfate	consumption
Bacteroides coprophilus DSM 18228	Spermidine	consumption
Bacteroides coprophilus DSM 18228	Stachyose	consumption
Bacteroides coprophilus DSM 18228	Succinate	consumption
Bacteroides coprophilus DSM 18228	Sucrose	consumption
Bacteroides coprophilus DSM 18228	L-threonine	consumption
Bacteroides coprophilus DSM 18228	Thymidine	consumption
Bacteroides coprophilus DSM 18228	tetradecanoate (n-C14:0)	consumption
Bacteroides coprophilus DSM 18228	uracil	consumption
Bacteroides coprophilus DSM 18228	Urea	consumption
Bacteroides coprophilus DSM 18228	Uridine	consumption
Bacteroides coprophilus DSM 18228	L-valine	consumption
Bacteroides coprophilus DSM 18228	Xanthine	consumption
Ruminococcus torques ATCC 27756	(S)-propane-1,2-diol	consumption
Ruminococcus torques ATCC 27756	acetaldehyde	consumption
Ruminococcus torques ATCC 27756	N-acetyl-D-galactosamine	consumption
Ruminococcus torques ATCC 27756	N-acetyl-D-glucosamine	consumption
Ruminococcus torques ATCC 27756	N-acetylneuraminate	consumption
Ruminococcus torques ATCC 27756	acetate	consumption
Ruminococcus torques ATCC 27756	L-alanine	consumption
Ruminococcus torques ATCC 27756	L-arabinose	consumption
Ruminococcus torques ATCC 27756	L-asparagine	consumption
Ruminococcus torques ATCC 27756	L-aspartate(1-)	consumption
Ruminococcus torques ATCC 27756	Biotin	consumption
Ruminococcus torques ATCC 27756	L-cysteine	consumption
Ruminococcus torques ATCC 27756	Dextrin	consumption
Ruminococcus torques ATCC 27756	ethanol	consumption
Ruminococcus torques ATCC 27756	Formate	consumption
Ruminococcus torques ATCC 27756	D-Fructose	consumption
Ruminococcus torques ATCC 27756	D-Galactose	consumption
Ruminococcus torques ATCC 27756	D-glucose	consumption
Ruminococcus torques ATCC 27756	L-glutamine	consumption
Ruminococcus torques ATCC 27756	L-glutamate(1-)	consumption
Ruminococcus torques ATCC 27756	Glycine	consumption
Ruminococcus torques ATCC 27756	glycine betaine	consumption
Ruminococcus torques ATCC 27756	Glycerol	consumption
Ruminococcus torques ATCC 27756	L-histidine	consumption
Ruminococcus torques ATCC 27756	L-isoleucine	consumption
Ruminococcus torques ATCC 27756	Lactose	consumption
Ruminococcus torques ATCC 27756	L-leucine	consumption
Ruminococcus torques ATCC 27756	L-lysinium(1+)	consumption
Ruminococcus torques ATCC 27756	Maltose	consumption
Ruminococcus torques ATCC 27756	D-Mannose	consumption
Ruminococcus torques ATCC 27756	L-methionine	consumption
Ruminococcus torques ATCC 27756	Nicotinate	consumption
Ruminococcus torques ATCC 27756	Ammonium	consumption
Ruminococcus torques ATCC 27756	Nitrite	consumption
Ruminococcus torques ATCC 27756	Phenylalanine	consumption
Ruminococcus torques ATCC 27756	propionate	consumption
Ruminococcus torques ATCC 27756	L-proline	consumption
Ruminococcus torques ATCC 27756	Putrescine	consumption
Ruminococcus torques ATCC 27756	Pyridoxal	consumption
Ruminococcus torques ATCC 27756	D-ribose	consumption
Ruminococcus torques ATCC 27756	Riboflavin	consumption
Ruminococcus torques ATCC 27756	Serine	consumption
Ruminococcus torques ATCC 27756	sulfate	consumption
Ruminococcus torques ATCC 27756	Spermidine	consumption
Ruminococcus torques ATCC 27756	L-threonine	consumption
Ruminococcus torques ATCC 27756	L-tyrosine	consumption
Ruminococcus torques ATCC 27756	uracil	consumption
Ruminococcus torques ATCC 27756	Urea	consumption
Ruminococcus torques ATCC 27756	Uridine	consumption
Ruminococcus torques ATCC 27756	L-valine	consumption
Ruminococcus torques ATCC 27756	Xanthine	consumption
Ruminococcus torques ATCC 27756	Nitrate	consumption
Streptococcus salivarius JIM8777	2-Oxobutanoate	consumption
Streptococcus salivarius JIM8777	acetaldehyde	consumption
Streptococcus salivarius JIM8777	N-acetyl-D-glucosamine	consumption
Streptococcus salivarius JIM8777	(R)-Acetoin	consumption
Streptococcus salivarius JIM8777	acetate	consumption
Streptococcus salivarius JIM8777	Adenine	consumption
Streptococcus salivarius JIM8777	Adenosylcobalamin	consumption
Streptococcus salivarius JIM8777	L-alanine	consumption
Streptococcus salivarius JIM8777	D-glucose	consumption
Streptococcus salivarius JIM8777	L-arabinose	consumption
Streptococcus salivarius JIM8777	L-asparagine	consumption
Streptococcus salivarius JIM8777	L-aspartate(1-)	consumption
Streptococcus salivarius JIM8777	Biotin	consumption
Streptococcus salivarius JIM8777	cellobiose	consumption
Streptococcus salivarius JIM8777	cytosine	consumption
Streptococcus salivarius JIM8777	L-cysteine	consumption
Streptococcus salivarius JIM8777	Cytidine	consumption
Streptococcus salivarius JIM8777	ethanol	consumption
Streptococcus salivarius JIM8777	Folate	consumption
Streptococcus salivarius JIM8777	Formate	consumption
Streptococcus salivarius JIM8777	D-Fructose	consumption
Streptococcus salivarius JIM8777	galactitol	consumption
Streptococcus salivarius JIM8777	D-Glucosamine	consumption
Streptococcus salivarius JIM8777	L-glutamine	consumption
Streptococcus salivarius JIM8777	L-glutamate(1-)	consumption
Streptococcus salivarius JIM8777	Glycine	consumption
Streptococcus salivarius JIM8777	glycine betaine	consumption
Streptococcus salivarius JIM8777	Glycerol	consumption
Streptococcus salivarius JIM8777	Guanine	consumption
Streptococcus salivarius JIM8777	L-histidine	consumption
Streptococcus salivarius JIM8777	L-isoleucine	consumption
Streptococcus salivarius JIM8777	Inosine	consumption
Streptococcus salivarius JIM8777	L-leucine	consumption
Streptococcus salivarius JIM8777	L-lysinium(1+)	consumption
Streptococcus salivarius JIM8777	Maltose	consumption
Streptococcus salivarius JIM8777	D-Mannose	consumption
Streptococcus salivarius JIM8777	L-methionine	consumption
Streptococcus salivarius JIM8777	D-Mannitol	consumption
Streptococcus salivarius JIM8777	Menaquinone 8	consumption
Streptococcus salivarius JIM8777	Nicotinate	consumption
Streptococcus salivarius JIM8777	Ammonium	consumption
Streptococcus salivarius JIM8777	Ornithine	consumption
Streptococcus salivarius JIM8777	Phenylalanine	consumption
Streptococcus salivarius JIM8777	propionate	consumption
Streptococcus salivarius JIM8777	L-proline	consumption
Streptococcus salivarius JIM8777	Putrescine	consumption
Streptococcus salivarius JIM8777	Pyridoxal	consumption
Streptococcus salivarius JIM8777	Riboflavin	consumption
Streptococcus salivarius JIM8777	Serine	consumption
Streptococcus salivarius JIM8777	sulfate	consumption
Streptococcus salivarius JIM8777	Spermidine	consumption
Streptococcus salivarius JIM8777	Succinate	consumption
Streptococcus salivarius JIM8777	Sucrose	consumption
Streptococcus salivarius JIM8777	Thiamin	consumption
Streptococcus salivarius JIM8777	L-threonine	consumption
Streptococcus salivarius JIM8777	Thymidine	consumption
Streptococcus salivarius JIM8777	Trehalose	consumption
Streptococcus salivarius JIM8777	L-tyrosine	consumption
Streptococcus salivarius JIM8777	uracil	consumption
Streptococcus salivarius JIM8777	Urea	consumption
Streptococcus salivarius JIM8777	Uridine	consumption
Streptococcus salivarius JIM8777	L-valine	consumption
Streptococcus salivarius JIM8777	Xanthine	consumption
Ruminococcus gnavus ATCC 29149	(S)-propane-1,2-diol	consumption
Ruminococcus gnavus ATCC 29149	acetaldehyde	consumption
Ruminococcus gnavus ATCC 29149	N-acetyl-D-galactosamine	consumption
Ruminococcus gnavus ATCC 29149	N-acetyl-D-glucosamine	consumption
Ruminococcus gnavus ATCC 29149	N-acetylneuraminate	consumption
Ruminococcus gnavus ATCC 29149	acetate	consumption
Ruminococcus gnavus ATCC 29149	L-alanine	consumption
Ruminococcus gnavus ATCC 29149	L-arabinose	consumption
Ruminococcus gnavus ATCC 29149	L-asparagine	consumption
Ruminococcus gnavus ATCC 29149	L-aspartate(1-)	consumption
Ruminococcus gnavus ATCC 29149	Biotin	consumption
Ruminococcus gnavus ATCC 29149	L-cysteine	consumption
Ruminococcus gnavus ATCC 29149	laurate	consumption
Ruminococcus gnavus ATCC 29149	Dextrin	consumption
Ruminococcus gnavus ATCC 29149	Riboflavin	consumption
Ruminococcus gnavus ATCC 29149	ethanol	consumption
Ruminococcus gnavus ATCC 29149	Formate	consumption
Ruminococcus gnavus ATCC 29149	D-Fructose	consumption
Ruminococcus gnavus ATCC 29149	D-Galactose	consumption
Ruminococcus gnavus ATCC 29149	D-glucose	consumption
Ruminococcus gnavus ATCC 29149	L-glutamine	consumption
Ruminococcus gnavus ATCC 29149	L-glutamate(1-)	consumption
Ruminococcus gnavus ATCC 29149	Glycine	consumption
Ruminococcus gnavus ATCC 29149	glycine betaine	consumption
Ruminococcus gnavus ATCC 29149	L-histidine	consumption
Ruminococcus gnavus ATCC 29149	L-leucine	consumption
Ruminococcus gnavus ATCC 29149	L-lysinium(1+)	consumption
Ruminococcus gnavus ATCC 29149	Maltose	consumption
Ruminococcus gnavus ATCC 29149	D-Mannose	consumption
Ruminococcus gnavus ATCC 29149	Melibiose	consumption
Ruminococcus gnavus ATCC 29149	L-methionine	consumption
Ruminococcus gnavus ATCC 29149	Nicotinate	consumption
Ruminococcus gnavus ATCC 29149	Ammonium	consumption
Ruminococcus gnavus ATCC 29149	Nitrite	consumption
Ruminococcus gnavus ATCC 29149	Phenylalanine	consumption
Ruminococcus gnavus ATCC 29149	propionate	consumption
Ruminococcus gnavus ATCC 29149	L-proline	consumption
Ruminococcus gnavus ATCC 29149	Putrescine	consumption
Ruminococcus gnavus ATCC 29149	Pyridoxal	consumption
Ruminococcus gnavus ATCC 29149	Raffinose	consumption
Ruminococcus gnavus ATCC 29149	D-ribose	consumption
Ruminococcus gnavus ATCC 29149	Serine	consumption
Ruminococcus gnavus ATCC 29149	sulfate	consumption
Ruminococcus gnavus ATCC 29149	Spermidine	consumption
Ruminococcus gnavus ATCC 29149	Stachyose	consumption
Ruminococcus gnavus ATCC 29149	Succinate	consumption
Ruminococcus gnavus ATCC 29149	Sucrose	consumption
Ruminococcus gnavus ATCC 29149	L-threonine	consumption
Ruminococcus gnavus ATCC 29149	tetradecanoate (n-C14:0)	consumption
Ruminococcus gnavus ATCC 29149	L-tyrosine	consumption
Ruminococcus gnavus ATCC 29149	uracil	consumption
Ruminococcus gnavus ATCC 29149	Urea	consumption
Ruminococcus gnavus ATCC 29149	Xanthine	consumption
Ruminococcus gnavus ATCC 29149	Nitrate	consumption
Dorea formicigenerans ATCC 27755	1,2-Diacyl-sn-glycerol (dioctadecanoyl, n-C18:0)	consumption
Dorea formicigenerans ATCC 27755	acetaldehyde	consumption
Dorea formicigenerans ATCC 27755	N-acetyl-D-glucosamine	consumption
Dorea formicigenerans ATCC 27755	acetate	consumption
Dorea formicigenerans ATCC 27755	Adenosylcobalamin	consumption
Dorea formicigenerans ATCC 27755	L-alanine	consumption
Dorea formicigenerans ATCC 27755	L-arabinose	consumption
Dorea formicigenerans ATCC 27755	L-argininium(1+)	consumption
Dorea formicigenerans ATCC 27755	L-asparagine	consumption
Dorea formicigenerans ATCC 27755	L-aspartate(1-)	consumption
Dorea formicigenerans ATCC 27755	Biotin	consumption
Dorea formicigenerans ATCC 27755	cytosine	consumption
Dorea formicigenerans ATCC 27755	L-cysteine	consumption
Dorea formicigenerans ATCC 27755	ethanol	consumption
Dorea formicigenerans ATCC 27755	Folate	consumption
Dorea formicigenerans ATCC 27755	Formate	consumption
Dorea formicigenerans ATCC 27755	D-Fructose	consumption
Dorea formicigenerans ATCC 27755	D-Galactose	consumption
Dorea formicigenerans ATCC 27755	galactitol	consumption
Dorea formicigenerans ATCC 27755	D-Glucosamine	consumption
Dorea formicigenerans ATCC 27755	D-glucose	consumption
Dorea formicigenerans ATCC 27755	L-glutamine	consumption
Dorea formicigenerans ATCC 27755	L-glutamate(1-)	consumption
Dorea formicigenerans ATCC 27755	Glycine	consumption
Dorea formicigenerans ATCC 27755	glycine betaine	consumption
Dorea formicigenerans ATCC 27755	Glycerol	consumption
Dorea formicigenerans ATCC 27755	Guanine	consumption
Dorea formicigenerans ATCC 27755	L-histidine	consumption
Dorea formicigenerans ATCC 27755	L-isoleucine	consumption
Dorea formicigenerans ATCC 27755	Lactose	consumption
Dorea formicigenerans ATCC 27755	L-leucine	consumption
Dorea formicigenerans ATCC 27755	L-lysinium(1+)	consumption
Dorea formicigenerans ATCC 27755	Maltose	consumption
Dorea formicigenerans ATCC 27755	D-Mannose	consumption
Dorea formicigenerans ATCC 27755	L-methionine	consumption
Dorea formicigenerans ATCC 27755	D-Mannitol	consumption
Dorea formicigenerans ATCC 27755	Nicotinate	consumption
Dorea formicigenerans ATCC 27755	Ammonium	consumption
Dorea formicigenerans ATCC 27755	Ornithine	consumption
Dorea formicigenerans ATCC 27755	Phenylalanine	consumption
Dorea formicigenerans ATCC 27755	propionate	consumption
Dorea formicigenerans ATCC 27755	L-proline	consumption
Dorea formicigenerans ATCC 27755	Pyridoxal	consumption
Dorea formicigenerans ATCC 27755	D-ribose	consumption
Dorea formicigenerans ATCC 27755	Riboflavin	consumption
Dorea formicigenerans ATCC 27755	Serine	consumption
Dorea formicigenerans ATCC 27755	sulfate	consumption
Dorea formicigenerans ATCC 27755	Spermidine	consumption
Dorea formicigenerans ATCC 27755	Succinate	consumption
Dorea formicigenerans ATCC 27755	Sucrose	consumption
Dorea formicigenerans ATCC 27755	Taurine	consumption
Dorea formicigenerans ATCC 27755	Thiamin	consumption
Dorea formicigenerans ATCC 27755	L-threonine	consumption
Dorea formicigenerans ATCC 27755	Trehalose	consumption
Dorea formicigenerans ATCC 27755	L-tryptophan	consumption
Dorea formicigenerans ATCC 27755	L-tyrosine	consumption
Dorea formicigenerans ATCC 27755	uracil	consumption
Dorea formicigenerans ATCC 27755	L-valine	consumption
Dorea formicigenerans ATCC 27755	Xanthine	consumption
Ruminococcus flavefaciens ATCC 19208	1,2-Diacyl-sn-glycerol (dioctadecanoyl, n-C18:0)	consumption
Ruminococcus flavefaciens ATCC 19208	2-Oxobutanoate	consumption
Ruminococcus flavefaciens ATCC 19208	acetaldehyde	consumption
Ruminococcus flavefaciens ATCC 19208	acetate	consumption
Ruminococcus flavefaciens ATCC 19208	Adenine	consumption
Ruminococcus flavefaciens ATCC 19208	Adenosine	consumption
Ruminococcus flavefaciens ATCC 19208	Adenosylcobalamin	consumption
Ruminococcus flavefaciens ATCC 19208	L-alanine	consumption
Ruminococcus flavefaciens ATCC 19208	L-arabinose	consumption
Ruminococcus flavefaciens ATCC 19208	L-asparagine	consumption
Ruminococcus flavefaciens ATCC 19208	L-aspartate(1-)	consumption
Ruminococcus flavefaciens ATCC 19208	Biotin	consumption
Ruminococcus flavefaciens ATCC 19208	cellobiose	consumption
Ruminococcus flavefaciens ATCC 19208	cytosine	consumption
Ruminococcus flavefaciens ATCC 19208	L-cysteine	consumption
Ruminococcus flavefaciens ATCC 19208	Cytidine	consumption
Ruminococcus flavefaciens ATCC 19208	ethanol	consumption
Ruminococcus flavefaciens ATCC 19208	Folate	consumption
Ruminococcus flavefaciens ATCC 19208	Formate	consumption
[truncated: 5,349 more rows]
